# Supplementary material for: High concentrations of floating neustonic life in the plastic-rich North Pacific Garbage Patch
Source: PLoS Biol. 2023 May 4;21(5):e3001646. doi: 10.1371/journal.pbio.3001646 (PMC10159152; doi:10.1371/journal.pbio.3001646)
Supplement: S1 Data — (ZIP) [file pbio.3001646.s002.zip]

Archive with 20 entries (20 files):
- tracerregression.R
- tracerregressionfuncs.R
- marginal.cpp
- vortexswim_both.csv
- site_information.txt
- conc_2015_JUL.nc
- conc_2019_JUL.nc
- conc_2019_NOV.nc
- tracerregression_bivariate.stan
- tracerregression_bivariate_prior.stan
- run4chains_cv.sh
- run4chains_simbivariate.sh
- Egger.R
- Eggerfuncs.R
- Egger21data.txt
- Egger.stan
- Egger_prior.stan
- Egger20_comparison.R
- Egger20_vortexswimtotals.txt
- readme.txt
