# Supplementary material for: High concentrations of floating neustonic life in the plastic-rich North Pacific Garbage Patch
Source: PLoS Biol. 2023 May 4;21(5):e3001646. doi: 10.1371/journal.pbio.3001646 (PMC10159152; doi:10.1371/journal.pbio.3001646)
Supplement: S1 Data — (ZIP) [file pbio.3001646.s002.zip › tracerregression.R]

rm(list = ls())
library(rstan)
library(mvtnorm)
library(loo)
library(RColorBrewer)
library(matrixStats)
library(numDeriv)
library(measurements)
library(raster)
library(sp)
library(maps)
library(xtable)
library(hdrcde)
library(coda)
library(Rcpp)
library(RcppGSL)
library(RcppArmadillo)

source("tracerregressionfuncs.R")
sourceCpp("marginal.cpp")

set.seed(12345)

fitmodel <- FALSE #fit tracer regression model? Old version with rounded mean of two counts
fitbivariatemodel <- FALSE #fit tracer regression model with two sets of conditionally independent counts for each observation?
fitbivariatemodelwithboundaryswitch <- FALSE #fit tracer regression model with two sets of conditionally independent counts for each observation (alternative version: switch the one a priori outside observation with higher tracer concentration than the lowest inside to be an inside)
samplefromprior <- FALSE #sample from prior for tracer regression model with two sets of conditionally independent counts for each observation?
dosimulated <- FALSE #after fitting, generate a simulated data set with posterior mean parameters and check whether we can recover them
setupsimulatedbivariate <- FALSE #after fitting, generate simulated data sets with two sets of counts from posterior mean parameters
processsimulatedbivariate <- FALSE #after fiting simulated two-count data sets, extract parameters and check performance
makeleaveoneoutdata <- FALSE #set up leave-one-out cross-validation data sets
processleaveoneoutdata <- FALSE #process leave-one-out cross-validation data sets
calculateelpd <- FALSE #calculated expected log predictive density from previously-processed leave-one-out cross-validation data
comparecounts <- FALSE #compare the two sets of independent counts?
plotposterior <- FALSE #plot posterior estimates of quantities of interest, such as marginal correlations
plotposteriorwithoutSJR_019 <- FALSE #main results leaving out the unusual observation SJR_019
plotposteriorboundaryswitch <- FALSE #main results with high-tracer outside observation recoded as inside

leaveoneoutpath <- "../leaveoneoutdata/" #path to leave-one-out data sets

storedfit <- "generatingfunctioninteractionfit.RData" #file containing fitted model
storedprior <- "bivariateprior.RData" #file containing sample from prior
ncdfname <- "conc_2019_JUL.nc" #name of NetCDF4 file containing gridded tracer data
simbivariatename <- "../simdata/simdata" #base for file names of simulated data sets
simbivariateprocessedname <- "../simdata/simresults.RData" #results from fitting to simulated data
bothcounts <- processbothcounts(fname = "vortexswim_both.csv")
maxtracer <- getmaxtracer(tracerfiles = c(ncdfname, "conc_2019_NOV.nc", "conc_2015_JUL.nc")) #will scale by maximum over all 3 time periods
rvsdata <- readvsdata(fname = "site_information.txt", ncdfname = ncdfname, mapname = "tracermap.pdf", maxtracer = maxtracer)
vsdata <- rvsdata$vsdata
tds <- buildtracerdistribution(inpatch = rvsdata$inpatch, enclosepoints = rvsdata$enclosepoints, highpatch = rvsdata$highpatch)
tracerdistribution <- tds$tracerdistribution
tracerdistributiontrunc <- tds$tracerdistributiontrunc
lt <- scale(log(vsdata$tracer), center = TRUE, scale = TRUE)
logtracercenter <- attributes(lt)$`scaled:center` #we will need to center and scale other values of log tracer in the same way
logtracerscale <- attributes(lt)$`scaled:scale`
logtracer <- as.vector(lt)
logtrawledarea <- log(vsdata$areakm2)
patch <- as.integer(vsdata$Patch == "In")
summarizedensity(vsdata = vsdata, bothcounts = bothcounts) #summarize counts In and Out of patch

if(comparecounts){
  plotduplicatecounts(bothcounts = bothcounts, fname = "count_comparison.pdf")
}

if(fitmodel){#OLD VERSION, RELIES ON DATA FROM averages_no_rounding.csv
    counts <- cbind(vsdata$Velella, vsdata$Porpita, vsdata$Janthina, vsdata$Glaucus, vsdata$Physalia, vsdata$plastic) #FROM averages_no_rounding.csv
    counts <- round(counts) #TEMPORARY: COUNTS SHOULD BE INTEGERS, CURRENTLY HAVE MEAN OF TWO COUNTS

    vsstandata <- list(m = dim(counts)[2], n = dim(counts)[1], counts = counts, logtracer = logtracer, logtrawledarea = logtrawledarea, patch = patch)
    stanfit <- stan(file = "tracerregression.stan", data = vsstandata, chains = 4, warmup = 2000, iter = 4000, seed = 12345, cores = 4, control = list(max_treedepth = 20, adapt_delta = 0.95))

    stanfitsummary <- summary(stanfit, pars = c("beta0", "beta1", "beta2", "beta3", "L_Sigma"))$summary
    print("Rhat and n_eff summary for beta0, beta1, beta2, beta3, L_Sigma:")
    print(summary(stanfitsummary[, 9:10]))
    maketraceplots(stanfit = stanfit, fname = "traceplot") #WON'T WORK NOW THAT KAPPA FROM BIVARIATE MODEL ADDED
    beta0 <- rstan::extract(stanfit, pars = "beta0")[[1]]
    beta1 <- rstan::extract(stanfit, pars = "beta1")[[1]]
    beta2 <- rstan::extract(stanfit, pars = "beta2")[[1]]
    beta3 <- rstan::extract(stanfit, pars = "beta3")[[1]]
    L_Sigma <- rstan::extract(stanfit, pars = "L_Sigma")[[1]]
    Sigma <- SigmafromL_Sigma(L_Sigma = L_Sigma)
}

if(fitbivariatemodel){
    vsstandata <- list(m = dim(bothcounts$countsRH)[2], n = dim(bothcounts$countsRH)[1], counts1 = bothcounts$countsRH, counts2 = bothcounts$countsFC, logtracer = logtracer, logtrawledarea = logtrawledarea, patch = patch)
    stanfit <- stan(file = "tracerregression_bivariate.stan", data = vsstandata, chains = 4, warmup = 2000, iter = 4000, seed = 12345, cores = 4, control = list(max_treedepth = 20, adapt_delta = 0.95))
    stanfitsummary <- summary(stanfit, pars = c("beta0", "beta1", "beta2", "beta3", "kappa"))$summary
    print("Rhat and n_eff summary for beta0, beta1, beta2, beta3, kappa:")
    print(summary(stanfitsummary[, 9:10]))
    maketraceplots(stanfit = stanfit, fname = "traceplot")
    beta0 <- rstan::extract(stanfit, pars = "beta0")[[1]]
    beta1 <- rstan::extract(stanfit, pars = "beta1")[[1]]
    beta2 <- rstan::extract(stanfit, pars = "beta2")[[1]]
    beta3 <- rstan::extract(stanfit, pars = "beta3")[[1]]
    kappa <- rstan::extract(stanfit, pars = "kappa")[[1]]
    L_Sigma <- rstan::extract(stanfit, pars = "L_Sigma")[[1]]
    Sigma <- SigmafromL_Sigma(L_Sigma = L_Sigma)
    save(stanfit, file = "generatingfunctioninteractionfit.RData")
}

if(fitbivariatemodelwithboundaryswitch){
    inpatchmin <- min(logtracer[patch == 1])
    patchb <- patch
    patchb[patchb == 0 & logtracer > inpatchmin] <- 1 #switch patch variable to 1 (in patch) for any locations a priori outside but for which tracer greater than min inside
    vsstandatab <- list(m = dim(bothcounts$countsRH)[2], n = dim(bothcounts$countsRH)[1], counts1 = bothcounts$countsRH, counts2 = bothcounts$countsFC, logtracer = logtracer, logtrawledarea = logtrawledarea, patch = patchb)
    stanfitb <- stan(file = "tracerregression_bivariate.stan", data = vsstandatab, chains = 4, warmup = 2000, iter = 4000, seed = 12345, cores = 4, control = list(max_treedepth = 20, adapt_delta = 0.95))
    stanfitsummary <- summary(stanfitb, pars = c("beta0", "beta1", "beta2", "beta3", "kappa"))$summary
    print("Rhat and n_eff summary for beta0, beta1, beta2, beta3, kappa:")
    print(summary(stanfitsummary[, 9:10]))
    maketraceplots(stanfit = stanfitb, fname = "traceplot_boundaryswitch")
    save(stanfitb, patchb, file = "boundaryswitchfit.RData")
}


if(samplefromprior){
    vsstandata <- list(m = dim(bothcounts$countsRH)[2], n = dim(bothcounts$countsRH)[1], counts1 = bothcounts$countsRH, counts2 = bothcounts$countsFC, logtracer = logtracer, logtrawledarea = logtrawledarea, patch = patch)
    stanprior <- stan(file = "tracerregression_bivariate_prior.stan", data = vsstandata, chains = 1, warmup = 0, iter = 8000, seed = 12345, cores = 4, algorithm = "Fixed_param") #sample from prior
    save(stanprior, file = storedprior)
}

if(dosimulated){
    truebeta0 <- colMeans(beta0)
    truebeta1 <- colMeans(beta1)
    truebeta2 <- colMeans(beta2)
    truebeta3 <- colMeans(beta3)
    trueSigma <- apply(Sigma, c(2, 3), "mean")
    simcounts <- simulatecounts(logtracer = logtracer, logtrawledarea = logtrawledarea, patch = patch, beta0 = truebeta0, beta1 = truebeta1, beta2 = truebeta2, beta3 = truebeta3, Sigma = trueSigma)
    simstandata <- list(m = dim(simcounts$counts)[2], n = dim(simcounts$counts)[1], counts = simcounts$counts, logtracer = logtracer, logtrawledarea = logtrawledarea, patch = patch)
    simstanfit <- stan(file = "tracerregression.stan", data = simstandata, chains = 4, warmup = 2000, iter = 4000, seed = 12345, cores = 4, control = list(max_treedepth = 20, adapt_delta = 0.95))

    simbeta0 <- rstan::extract(simstanfit, pars = "beta0")[[1]]
    simbeta1 <- rstan::extract(simstanfit, pars = "beta1")[[1]]
    simbeta2 <- rstan::extract(simstanfit, pars = "beta2")[[1]]
    simbeta3 <- rstan::extract(simstanfit, pars = "beta3")[[1]]
    simL_Sigma <- rstan::extract(simstanfit, pars = "L_Sigma")[[1]]
   
    checkfromsimulated(beta0 = simbeta0, beta1 = simbeta1, beta2 = simbeta2, beta3 = simbeta3, L_Sigma = simL_Sigma, truebeta0 = truebeta0, truebeta1 = truebeta1, truebeta2 = truebeta2, truebeta3 = truebeta3, trueSigma = trueSigma, fname = "simulated")
}

if(makeleaveoneoutdata){
    leaveoneoutname <- paste(leaveoneoutpath, "leaveoneout", sep = "")
    writeleaveoneout(bothcounts = bothcounts, logtracer = logtracer, logtrawledarea = logtrawledarea, patch = patch, leaveoneoutname = leaveoneoutname)
}

if(processleaveoneoutdata){
    niter <- 1e3 #number of Stan draws from posterior to use
    mciter <- 1e5 #number of Monte Carlo draws to use in estimating marginal likelihood for given parameters
    n <- dim(bothcounts$countsRH)[1]
    llmfull <- array(dim = c(niter, n))
    for(l in 1:n){
        ipattern <- paste("leaveoneout_", l, ".txt[[:digit:]].csv", sep = "")
        csvfiles <- list.files(path = leaveoneoutpath, pattern = ipattern)
        print(csvfiles)
        llmfull[, l] <- getcv(leaveoneoutpath = leaveoneoutpath, csvfiles = csvfiles, l = l, mciter = mciter, niter = niter, counts1 = bothcounts$countsRH, counts2 = bothcounts$countsFC)
    }
    save(llmfull, file = paste(leaveoneoutpath, "llmfull.RData", sep = ""))
}

if(calculateelpd){
    load(file = paste(leaveoneoutpath, "llmfull.RData", sep = ""))
    print(elpd(llmfull))
    plotlpd(llm = llmfull, sitenames = vsdata$Sample.name, fname = "lpdfull.pdf")
}

if(setupsimulatedbivariate){
    load(storedfit)
    beta0 <- rstan::extract(stanfit, pars = "beta0")[[1]]
    beta1 <- rstan::extract(stanfit, pars = "beta1")[[1]]
    beta2 <- rstan::extract(stanfit, pars = "beta2")[[1]]
    beta3 <- rstan::extract(stanfit, pars = "beta3")[[1]]
    kappa <- rstan::extract(stanfit, pars = "kappa")[[1]]
    L_Sigma <- rstan::extract(stanfit, pars = "L_Sigma")[[1]]
    Sigma <- SigmafromL_Sigma(L_Sigma = L_Sigma)
    truebeta0 <- colMeans(beta0)
    truebeta1 <- colMeans(beta1)
    truebeta2 <- colMeans(beta2)
    truebeta3 <- colMeans(beta3)
    truekappa <- colMeans(kappa)
    trueSigma <- apply(Sigma, c(2, 3), "mean")
    simbivariatefrommeanparameters(logtracer = logtracer, logtrawledarea = logtrawledarea, patch = patch, truebeta0 = truebeta0, truebeta1 = truebeta1, truebeta2 = truebeta2, truebeta3 = truebeta3, truekappa = truekappa, trueSigma = trueSigma, niter = 10, fname = simbivariatename)
}

if(processsimulatedbivariate){
    load(storedfit)
    beta0 <- rstan::extract(stanfit, pars = "beta0")[[1]]
    beta1 <- rstan::extract(stanfit, pars = "beta1")[[1]]
    beta2 <- rstan::extract(stanfit, pars = "beta2")[[1]]
    beta3 <- rstan::extract(stanfit, pars = "beta3")[[1]]
    kappa <- rstan::extract(stanfit, pars = "kappa")[[1]]
    L_Sigma <- rstan::extract(stanfit, pars = "L_Sigma")[[1]]
    Sigma <- SigmafromL_Sigma(L_Sigma = L_Sigma)
    truebeta0 <- colMeans(beta0)
    truebeta1 <- colMeans(beta1)
    truebeta2 <- colMeans(beta2)
    truebeta3 <- colMeans(beta3)
    truekappa <- colMeans(kappa)
    trueSigma <- apply(Sigma, c(2, 3), "mean")

    load(storedprior)
    pbeta0 <- rstan::extract(stanprior, pars = "beta0")[[1]]
    pbeta1 <- rstan::extract(stanprior, pars = "beta1")[[1]]
    pbeta2 <- rstan::extract(stanprior, pars = "beta2")[[1]]
    pbeta3 <- rstan::extract(stanprior, pars = "beta3")[[1]]
    pkappa <- rstan::extract(stanprior, pars = "kappa")[[1]]
    pL_Sigma <- rstan::extract(stanprior, pars = "L_Sigma")[[1]]
    pSigma <- SigmafromL_Sigma(L_Sigma = pL_Sigma)

    readrawsimdata(fname = simbivariatename, outname = simbivariateprocessedname, truebeta0 = truebeta0, truebeta1 = truebeta1, truebeta2 = truebeta2, truebeta3 = truebeta3, truekappa = truekappa, trueSigma = trueSigma, pbeta0 = pbeta0, pbeta1 = pbeta1, pbeta2 = pbeta2, pbeta3 = pbeta3, pkappa = pkappa, pSigma = pSigma)
    load(simbivariateprocessedname)
    plotsimdens(truetheta = truetheta, densities = densities, priordensities = priordensities, inHPDs = inHPDs, fname = "simperformance.pdf", fnameSigma = "simperformanceSigma.pdf")
}

if(plotposterior){
    load(storedfit)
    beta0 <- rstan::extract(stanfit, pars = "beta0")[[1]]
    beta1 <- rstan::extract(stanfit, pars = "beta1")[[1]]
    beta2 <- rstan::extract(stanfit, pars = "beta2")[[1]]
    beta3 <- rstan::extract(stanfit, pars = "beta3")[[1]]
    kappa <- rstan::extract(stanfit, pars = "kappa")[[1]]
    eta <- rstan::extract(stanfit, pars = "eta")[[1]]
    L_Sigma <- rstan::extract(stanfit, pars = "L_Sigma")[[1]]
    Sigma <- SigmafromL_Sigma(L_Sigma = L_Sigma)
    
    load(storedprior)
    pbeta0 <- rstan::extract(stanprior, pars = "beta0")[[1]]
    pbeta1 <- rstan::extract(stanprior, pars = "beta1")[[1]]
    pbeta2 <- rstan::extract(stanprior, pars = "beta2")[[1]]
    pbeta3 <- rstan::extract(stanprior, pars = "beta3")[[1]]
    pkappa <- rstan::extract(stanprior, pars = "kappa")[[1]]
    pL_Sigma <- rstan::extract(stanprior, pars = "L_Sigma")[[1]]
    
    marginalcorrentire <- getmarginalcorrdistribution(beta1 = beta1, beta2 = beta2, beta3 = beta3, L_Sigma = L_Sigma, tracerdistribution = tracerdistribution, logtracercenter = logtracercenter, logtracerscale = logtracerscale) #over entire area
    pmarginalcorrentire <- getmarginalcorrdistribution(beta1 = pbeta1, beta2 = pbeta2, beta3 = pbeta3, L_Sigma = pL_Sigma, tracerdistribution = tracerdistribution, logtracercenter = logtracercenter, logtracerscale = logtracerscale) #over entire area
    plotmarginalcorr(marginalcorr = marginalcorrentire, pmarginalcorr = pmarginalcorrentire, fname = "marginalcorrelationentire.pdf", panelnames = names(bothcounts$countsRH))

    marginalcorrentiretrunc <- getmarginalcorrdistribution(beta1 = beta1, beta2 = beta2, beta3 = beta3, L_Sigma = L_Sigma, tracerdistribution = tracerdistributiontrunc, logtracercenter = logtracercenter, logtracerscale = logtracerscale) #over entire area, truncated at highest observed
    pmarginalcorrentiretrunc <- getmarginalcorrdistribution(beta1 = pbeta1, beta2 = pbeta2, beta3 = pbeta3, L_Sigma = pL_Sigma, tracerdistribution = tracerdistributiontrunc, logtracercenter = logtracercenter, logtracerscale = logtracerscale) #over entire area, truncated at highest observed
    plotmarginalcorr(marginalcorr = marginalcorrentiretrunc, pmarginalcorr = pmarginalcorrentiretrunc, fname = "marginalcorrelationentiretrunc.pdf", panelnames = names(bothcounts$countsRH))

    marginalcorrIn <- getmarginalcorrdistribution(beta1 = beta1, beta2 = beta2, beta3 = beta3, L_Sigma = L_Sigma, tracerdistribution = tracerdistribution[tracerdistribution$Patch == "In", ], logtracercenter = logtracercenter, logtracerscale = logtracerscale) #in patch only
    pmarginalcorrIn <- getmarginalcorrdistribution(beta1 = pbeta1, beta2 = pbeta2, beta3 = pbeta3, L_Sigma = pL_Sigma, tracerdistribution = tracerdistribution[tracerdistribution$Patch == "In", ], logtracercenter = logtracercenter, logtracerscale = logtracerscale) #in patch only
    plotmarginalcorr(marginalcorr = marginalcorrIn, pmarginalcorr = pmarginalcorrIn, fname = "marginalcorrelationIn.pdf", panelnames = names(bothcounts$countsRH))

    marginalcorrIntrunc <- getmarginalcorrdistribution(beta1 = beta1, beta2 = beta2, beta3 = beta3, L_Sigma = L_Sigma, tracerdistribution = tracerdistributiontrunc[tracerdistributiontrunc$Patch == "In", ], logtracercenter = logtracercenter, logtracerscale = logtracerscale) #in patch only, truncated
    pmarginalcorrIntrunc <- getmarginalcorrdistribution(beta1 = pbeta1, beta2 = pbeta2, beta3 = pbeta3, L_Sigma = pL_Sigma, tracerdistribution = tracerdistributiontrunc[tracerdistributiontrunc$Patch == "In", ], logtracercenter = logtracercenter, logtracerscale = logtracerscale) #in patch only, truncated
    plotmarginalcorr(marginalcorr = marginalcorrIntrunc, pmarginalcorr = pmarginalcorrIntrunc, fname = "marginalcorrelationIntrunc.pdf", panelnames = names(bothcounts$countsRH))
    
    marginalcorrOut <- getmarginalcorrdistribution(beta1 = beta1, beta2 = beta2, beta3 = beta3, L_Sigma = L_Sigma, tracerdistribution = tracerdistribution[tracerdistribution$Patch == "Out", ], logtracercenter = logtracercenter, logtracerscale = logtracerscale) #out of patch only
    pmarginalcorrOut <- getmarginalcorrdistribution(beta1 = pbeta1, beta2 = pbeta2, beta3 = pbeta3, L_Sigma = pL_Sigma, tracerdistribution = tracerdistribution[tracerdistribution$Patch == "Out", ], logtracercenter = logtracercenter, logtracerscale = logtracerscale) #out of patch only
    plotmarginalcorr(marginalcorr = marginalcorrOut, pmarginalcorr = pmarginalcorrOut, fname = "marginalcorrelationOut.pdf", panelnames = names(bothcounts$countsRH))
    plotkappa(kappa = kappa, fname = "posteriorkappa.pdf", panelnames = names(bothcounts$countsRH))
    plotbeta1(beta1 = beta1, fname = "posteriorbeta1.pdf", panelnames = names(bothcounts$countsRH))
    plotbeta1plusbeta3(beta1 = beta1, beta3 = beta3, fname = "posteriorbeta1beta3.pdf", panelnames = names(bothcounts$countsRH))
    Hranks <- checkHessian(bothcounts = bothcounts, eta = eta, logtrawledarea = logtrawledarea)
    print("rank of Hessian for log probability of bivariate counts at posterior mean parameters for each site and category (should be 2):")
    print(Hranks)
    plotdensvstracer(vsdata = vsdata, bothcounts = bothcounts, logtracercenter = logtracercenter, logtracerscale = logtracerscale, beta0 = beta0, beta1 = beta1, beta2 = beta2, beta3 = beta3, kappa = kappa, fname = "densityvstracer.pdf", zerotreatment = "onXaxis", maxtracer = maxtracer)
    plotinvsout(tracerdistribution = tracerdistribution, logtracercenter = logtracercenter, logtracerscale = logtracerscale, beta0 = beta0, beta1 = beta1, beta2 = beta2, beta3 = beta3, pbeta0 = pbeta0, pbeta1 = pbeta1, pbeta2 = pbeta2, pbeta3 = pbeta3, bothcounts = bothcounts, fname = "densityinvsout.pdf")
    plotinvsout(tracerdistribution = tracerdistributiontrunc, logtracercenter = logtracercenter, logtracerscale = logtracerscale, beta0 = beta0, beta1 = beta1, beta2 = beta2, beta3 = beta3, pbeta0 = pbeta0, pbeta1 = pbeta1, pbeta2 = pbeta2, pbeta3 = pbeta3, bothcounts = bothcounts, fname = "densityinvsouttrunc.pdf")
    plotkappabeta0(kappa = kappa, beta0 = beta0, fname = "posteriorkappabeta0.pdf")
    posteriorpred(logtracer = logtracer, logtrawledarea = logtrawledarea, patch = patch, beta0 = beta0, beta1 = beta1, beta2 = beta2, beta3 = beta3, kappa = kappa, Sigma = Sigma, bothcounts = bothcounts, niter = 200, fname = "posteriorpredictivebivariate.pdf", fname2 = "posteriorpredvstracer.pdf", fname3 = "posteriorcorrelations.pdf", maxtracer = maxtracer, vsdata = vsdata)
    printparametertable(beta0 = beta0, beta1 = beta1, beta2 = beta2, beta3 = beta3, kappa = kappa, L_Sigma = L_Sigma, cnames = names(bothcounts$countsRH), fname = "tracerregressionparameters.tex")
}

if(plotposteriorwithoutSJR_019){
    csvfiles  <- c("leaveoneout_4.txt1.csv", "leaveoneout_4.txt2.csv", "leaveoneout_4.txt3.csv", "leaveoneout_4.txt4.csv")
    sfnoSJR_019 <- read_stan_csv(csvfiles = paste(leaveoneoutpath, csvfiles, sep = ""))
    beta0no19 <- rstan::extract(sfnoSJR_019, pars = "beta0")[[1]]
    beta1no19 <- rstan::extract(sfnoSJR_019, pars = "beta1")[[1]]
    beta2no19 <- rstan::extract(sfnoSJR_019, pars = "beta2")[[1]]
    beta3no19 <- rstan::extract(sfnoSJR_019, pars = "beta3")[[1]]
    kappano19 <- rstan::extract(sfnoSJR_019, pars = "kappa")[[1]]
    L_Sigmano19 <- rstan::extract(sfnoSJR_019, pars = "L_Sigma")[[1]]
    
    load(storedprior)
    pbeta0 <- rstan::extract(stanprior, pars = "beta0")[[1]]
    pbeta1 <- rstan::extract(stanprior, pars = "beta1")[[1]]
    pbeta2 <- rstan::extract(stanprior, pars = "beta2")[[1]]
    pbeta3 <- rstan::extract(stanprior, pars = "beta3")[[1]]
    pkappa <- rstan::extract(stanprior, pars = "kappa")[[1]]
    pL_Sigma <- rstan::extract(stanprior, pars = "L_Sigma")[[1]]

    marginalcorrentireno19 <- getmarginalcorrdistribution(beta1 = beta1no19, beta2 = beta2no19, beta3 = beta3no19, L_Sigma = L_Sigmano19, tracerdistribution = tracerdistribution, logtracercenter = logtracercenter, logtracerscale = logtracerscale) #over entire area
    pmarginalcorrentire <- getmarginalcorrdistribution(beta1 = pbeta1, beta2 = pbeta2, beta3 = pbeta3, L_Sigma = pL_Sigma, tracerdistribution = tracerdistribution, logtracercenter = logtracercenter, logtracerscale = logtracerscale) #over entire area
    plotmarginalcorr(marginalcorr = marginalcorrentireno19, pmarginalcorr = pmarginalcorrentire, fname = "marginalcorrelationentire_noSJR_019.pdf", panelnames = names(bothcounts$countsRH))
    bcno19 <- bothcounts
    bcno19$countsRH <- bcno19$countsRH[-4, ] #row 4 not used in fitting so omit on plot
    bcno19$countsFC <- bcno19$countsFC[-4, ]
    plotdensvstracer(vsdata = vsdata[-4, ], bothcounts = bcno19, logtracercenter = logtracercenter, logtracerscale = logtracerscale, beta0 = beta0no19, beta1 = beta1no19, beta2 = beta2no19, beta3 = beta3no19, kappa = kappano19, fname = "densityvstracer_noSJR_019.pdf", zerotreatment = "onXaxis", maxtracer = maxtracer)
    plotinvsout(tracerdistribution = tracerdistribution, logtracercenter = logtracercenter, logtracerscale = logtracerscale, beta0 = beta0no19, beta1 = beta1no19, beta2 = beta2no19, beta3 = beta3no19, pbeta0 = pbeta0, pbeta1 = pbeta1, pbeta2 = pbeta2, pbeta3 = pbeta3, bothcounts = bothcounts, fname = "densityinvsout_noSJR_019.pdf")
}

if(plotposteriorboundaryswitch){
    load("boundaryswitchfit.RData")
    beta0b <- rstan::extract(stanfitb, pars = "beta0")[[1]]
    beta1b <- rstan::extract(stanfitb, pars = "beta1")[[1]]
    beta2b <- rstan::extract(stanfitb, pars = "beta2")[[1]]
    beta3b <- rstan::extract(stanfitb, pars = "beta3")[[1]]
    kappab <- rstan::extract(stanfitb, pars = "kappa")[[1]]
    L_Sigmab <- rstan::extract(stanfitb, pars = "L_Sigma")[[1]]
    Sigmab <- SigmafromL_Sigma(L_Sigma = L_Sigmab)
    
    load(storedprior)
    pbeta0 <- rstan::extract(stanprior, pars = "beta0")[[1]]
    pbeta1 <- rstan::extract(stanprior, pars = "beta1")[[1]]
    pbeta2 <- rstan::extract(stanprior, pars = "beta2")[[1]]
    pbeta3 <- rstan::extract(stanprior, pars = "beta3")[[1]]
    pkappa <- rstan::extract(stanprior, pars = "kappa")[[1]]
    pL_Sigma <- rstan::extract(stanprior, pars = "L_Sigma")[[1]]

    vsdatab <- vsdata
    inpatchmin <- min(vsdatab$tracer[vsdatab$Patch == "In"])
    vsdatab$Patch[vsdatab$Patch == "Out" & vsdatab$tracer > inpatchmin] <- "In" #switch patch variable to In for any locations a priori outside but for which tracer greater than min inside
    
    marginalcorrentireb <- getmarginalcorrdistribution(beta1 = beta1b, beta2 = beta2b, beta3 = beta3b, L_Sigma = L_Sigmab, tracerdistribution = tracerdistribution, logtracercenter = logtracercenter, logtracerscale = logtracerscale) #over entire area
    pmarginalcorrentire <- getmarginalcorrdistribution(beta1 = pbeta1, beta2 = pbeta2, beta3 = pbeta3, L_Sigma = pL_Sigma, tracerdistribution = tracerdistribution, logtracercenter = logtracercenter, logtracerscale = logtracerscale) #over entire area
    plotmarginalcorr(marginalcorr = marginalcorrentireb, pmarginalcorr = pmarginalcorrentire, fname = "marginalcorrelationentire_boundaryswitch.pdf", panelnames = names(bothcounts$countsRH))
    plotdensvstracer(vsdata = vsdatab, bothcounts = bothcounts, logtracercenter = logtracercenter, logtracerscale = logtracerscale, beta0 = beta0b, beta1 = beta1b, beta2 = beta2b, beta3 = beta3b, kappa = kappab, fname = "densityvstracer_boundaryswitch.pdf", zerotreatment = "onXaxis", maxtracer = maxtracer)
    plotinvsout(tracerdistribution = tracerdistribution, logtracercenter = logtracercenter, logtracerscale = logtracerscale, beta0 = beta0b, beta1 = beta1b, beta2 = beta2b, beta3 = beta3b, pbeta0 = pbeta0, pbeta1 = pbeta1, pbeta2 = pbeta2, pbeta3 = pbeta3, bothcounts = bothcounts, fname = "densityinvsout_boundaryswitch.pdf")
}
