# Supplementary material for: High concentrations of floating neustonic life in the plastic-rich North Pacific Garbage Patch
Source: PLoS Biol. 2023 May 4;21(5):e3001646. doi: 10.1371/journal.pbio.3001646 (PMC10159152; doi:10.1371/journal.pbio.3001646)
Supplement: S1 Data — (ZIP) [file pbio.3001646.s002.zip › tracerregressionfuncs.R]

#read site information from tab-separated text file (and produce map of tracer concentration)
#Arguments:
#fname: name of tab-separated text file containing Sample.number, Visit.order, Patch, Surface.sampled..km.2., Start.latitude..deg.min.00N. and Start.longitude..deg.min.00W. (degrees and decimal minutes) and possibly other variables
#ncdfname: name of NetCDF4 file containing tracer grid
#mapname: name of pdf file to which map will be written
#maxtracer: value by which to scale tracer on maps
#Value: list containing
#vsdata: data frame containing Sample.name, Patch, areakm2, startlat, startlon (both in decimal degrees), tracer and possibly other variables. Ordered by Sample.name
#inpatch: raster object with gridded tracer concentration in patch
#enclosepoints: raster object with gridded tracer concentration in region large enough to enclose all points
#highpatch: raster object with gridded tracer concentrations higher than those in our observations 
#Also writes map to pdf file mapname
readvsdata <- function(fname, ncdfname, mapname, maxtracer){
    vstemp <- read.table(file = fname, header = TRUE, sep = "\t")
    vsdata <- data.frame(Sample.name = vstemp$Sample.number, Visit.order = vstemp$Visit.order, Patch = vstemp$Patch, areakm2 = vstemp$Surface.sampled..km.2., startlat = vstemp$Start.latitude..deg.min.00N., startlon = vstemp$Start.longitude..deg.min.00W.)
    vsdata$startlat <- as.numeric(conv_unit(vsdata$startlat, from = 'deg_dec_min', to = 'dec_deg'))
    vsdata$startlon <- as.numeric(conv_unit(vsdata$startlon, from = 'deg_dec_min', to = 'dec_deg'))
    
    ncbrick <- brick(ncdfname)
    spts <- SpatialPoints(cbind(360 - vsdata$startlon, vsdata$startlat), proj4string = CRS("+proj=longlat + datum=WGS84")) #vsdata is in degrees West, NetCDF file is in degrees East
    lonrange <- range(coordinates(spts)[, 1])
    latrange <- range(coordinates(spts)[, 2])
    print("range of long")
    print(lonrange)
    print("range of lat")
    print(latrange)
    
    vsdata$tracer <- as.numeric(raster::extract(ncbrick, spts))
    pdf(mapname, width = 7, height = 7)
    plot(ncbrick / maxtracer, col = NA, ext = extent(c(200, 240, 15, 55)), xlab = "longitude", ylab = "latitude", xlim = c(200, 240), ylim = c(15, 55), zlim = c(0, 1))
    plot(ncbrick / maxtracer, col = rev(gray.colors(255)), add = TRUE, zlim = c(0, 1)) #to make sure we fill the axes
    axls <- par("usr")
    map("world", wrap = c(0, 360), add = TRUE, interior = FALSE, xlim = axls[1:2], ylim = axls[3:4], lforce = "e")
    mypch  <- c(16, 16)
    mycol <- brewer.pal(3, "Dark2")[c(2, 1)]
    points(spts, col = adjustcolor(mycol[(vsdata$Patch == "In") + 1], 0.6), pch = mypch[(vsdata$Patch == "In") + 1], cex = 1)
    inpatch <- gettracerhdrfrommin(ncdfname = ncdfname, minvalue = min(vsdata$tracer[vsdata$Patch == "In"]), lonrange = lonrange, latrange = latrange)
    inpatchborder <- rasterToPolygons(inpatch > -Inf, dissolve = TRUE)
    plot(inpatchborder, border = 'black', add = TRUE)
    enclosepoints <- gettracerhdrfrommin(ncdfname = ncdfname, minvalue = min(vsdata$tracer), lonrange = lonrange, latrange = latrange)
    enclosepointsborder <- rasterToPolygons(enclosepoints > -Inf, dissolve = TRUE)
    plot(enclosepointsborder, border = 'black', lty = "dashed", add = TRUE)
    legend("bottomright", pch = mypch, col = mycol[c(2, 1)], legend = c("in patch", "out of patch"), bty = "n")
    highpatch <- gettracerhdrfrommin(ncdfname = ncdfname, minvalue = max(vsdata$tracer), lonrange = lonrange, latrange = latrange) #values above largest we observed
    dev.off()
    vsdata <- vsdata[order(vsdata$Sample.name), ] #order by sample name so we will have bothcounts in the same order
    return(list(vsdata = vsdata, inpatch = inpatch, enclosepoints = enclosepoints, highpatch = highpatch))
}

#load data file containing duplicate counts, get into same order as vsdata, sum the site with two photos, and return data frames containing counts for each counter
#Arguments: fname: name of file containing two sets of independent counts, including variables Sample.name, Counted.by, Velella, Porpita, Janthina, Glaucus, Physalia, plastic
#Value: list containing two data frames: countsRH and countsFC. Each has Velella, Porpita, Janthina, Glaucus, Physalia, plastic, counted by that person. Sample.name DSC05196 and DSC05195 are the two subsets of SJR_09: summed over these for each person
processbothcounts <- function(fname) {
    bothcounts <- read.table(file = fname, header = TRUE, sep = ",")
    bothcounts$Sample.name[bothcounts$Sample.name == "DSC05196"] <- "SJR_019" #two photos from this sample, currently named by photo rather than sample name
    bothcounts$Sample.name[bothcounts$Sample.name == "DSC05195"] <- "SJR_019"
    bothcounts <- bothcounts[order(bothcounts$Sample.name), ]
    countsRH <- bothcounts[bothcounts$Counted.by == "RH", c("Sample.name", "Velella", "Porpita", "Janthina", "Glaucus", "Physalia", "plastic")]
    countsFC <- bothcounts[bothcounts$Counted.by == "FC", c("Sample.name", "Velella", "Porpita", "Janthina", "Glaucus", "Physalia", "plastic")]
    countsRH <- rowsum(x = countsRH[, -1], group = countsRH$Sample.name)
    countsFC <- rowsum(x = countsFC[, -1], group = countsFC$Sample.name)
    return(list(countsRH = countsRH, countsFC = countsFC))
}

#simulate counts from a multivariate Poisson-lognormal regression
#Arguments:
#logtracer: explanatory variable
#logtrawledarea: offset
#patch: binary variable indicating patch membership
#beta0: intercept (vector)
#beta1: coefficient of logtracer (vector)
#beta2: coefficent of patch (vector)
#beta3: coefficient of interaction between patch and logtracer (vector)
#Sigma: error covariance matrix (on log scale)
#Value: list containing
#counts: simulated counts from multivariate Poisson-lognormal
#eta: linear predictor (on log scale, including the errors epsilon)
simulatecounts <- function(logtracer, logtrawledarea, patch, beta0, beta1, beta2, beta3, Sigma) {
    n  <- length(logtracer)
    m <- length(beta0)
    epsilon <- rmvnorm(n = n, mean = rep(0, length(beta0)), sigma = Sigma)
    X <- cbind(rep(1, n = n), logtracer, patch, logtracer * patch)
    beta <- matrix(rbind(beta0, beta1, beta2, beta3), nrow = 4, ncol = m)
    eta <- X %*% beta + epsilon
    counts <- array(dim = c(n, m))
    for(i in 1:n){
        for(j in 1:m){
            counts[i, j] <- rpois(n = 1, lambda = exp(logtrawledarea[i] + eta[i, j]))
        }
    }
    return(list(counts = counts, eta = eta))
}

#rough check that we can recover known parameters from simulated data
#Arguments:
#beta0 (iterations x categories): intercept posterior sample
#beta1 (iterations x categories): log tracer coefficient posterior sample
#beta2 (iterations x categories): patch coefficient posterior sample
#beta3 (iterations x categories): interaction between patch and log tracer posterior sample
#L_Sigma(iterations x categories x categories): Cholesky factor of error covariance posterior sample
#truebeta0: true intercept
#truebeta1: true log tracer coefficient
#truebeta2: true patch coefficient
#truebeta3: true interaction between patch and log tracer
#trueSigma: true error covariance
#fname: base for file names: will append name of each parameter
#Value:
#plot densities of each parameter from posterior sample, and indicate true values: write to pdfs
checkfromsimulated <- function(beta0, beta1, beta2, beta3, L_Sigma, truebeta0, truebeta1, truebeta2, truebeta3, trueSigma, fname){
    trueLSigma <- t(chol(trueSigma))
    m <- length(truebeta0)
    mycolors <- brewer.pal(3, "Dark2")
    pdf(file = paste(fname, "_beta0.pdf", sep = ""), width = 7, height = 7)
    par(mfrow = c(2, 3))
    par(mar = c(4, 4, 2, 2))
    for(i in 1:m) {
        plot(density(beta0[, i]), xlab = bquote(beta[0*.(i)]), main = "")
        abline(v = truebeta0[i], lwd = 2, col = mycolors[1])
    }
    dev.off()
    pdf(file = paste(fname, "_beta1.pdf", sep = ""), width = 7, height = 7)
    par(mfrow = c(2, 3))
    par(mar = c(4, 4, 2, 2))
    for(i in 1:m) {
        plot(density(beta1[, i]), xlab = bquote(beta[1*.(i)]), main = "")
        abline(v = truebeta1[i], lwd = 2, col = mycolors[1])
    }
    dev.off()
    pdf(file = paste(fname, "_beta2.pdf", sep = ""), width = 7, height = 7)
    par(mfrow = c(2, 3))
    par(mar = c(4, 4, 2, 2))
    for(i in 1:m) {
        plot(density(beta2[, i]), xlab = bquote(beta[2*.(i)]), main = "")
        abline(v = truebeta2[i], lwd = 2, col = mycolors[1])
    }
    dev.off()
    pdf(file = paste(fname, "_beta3.pdf", sep = ""), width = 7, height = 7)
    par(mfrow = c(2, 3))
    par(mar = c(4, 4, 2, 2))
    for(i in 1:m) {
        plot(density(beta3[, i]), xlab = bquote(beta[3*.(i)]), main = "")
        abline(v = truebeta3[i], lwd = 2, col = mycolors[1])
    }
    dev.off()
    pdf(file = paste(fname, "_LSigma.pdf", sep = ""), width = 7, height = 7)
    par(mfrow = c(6, 6))
    par(mar = c(4, 4, 1, 1))
    for(i in 1:m) {
        for(j in 1:m) {
            if(j > i){
                plot.new()
            } else {
                plot(density(L_Sigma[, i, j]), xlab = bquote(LSigma[.(i)*.(j)]), main = "")
                abline(v = trueLSigma[i, j], lwd = 2, col = mycolors[1])
            }
        }
    }
    dev.off()
}

#generate matrix to get total log neuston and log plastic from vector of log neuston and log plastic
#Arguments: m is number of categories (of which last one is plastic)
#Value: 2 x m matrix A, such that Ax = [total log neuston, log plastic], if x is a vector of log neuston and log plastic
makeA <- function(m){
    matrix(c(rep(c(1, 0), m - 1), 0, 1), nrow = 2, ncol = m) 
}

#marginal covariance matrix, accounting for regresion effect
#Arguments:
#B: matrix with columns coefficient of log tracer, coefficient of patch, coefficient of interaction
#L_Sigma: cholesky factor of error covariance
#VX: covariance matrix of log tracer, patch, log tracer * patch
marginalcov <- function(B, L_Sigma, VX){
    B %*% VX %*% t(B) + L_Sigma %*% t(L_Sigma)
}

#covariance between total log neuston and plastic
#Arguments:
#Sigma: covariance matrix
#A: matrix (e.g. from makeA()), such that if x is a vector of log neuston and log plastic, Ax is a vector of total log neuston and log plastic
#Value: covariance between total log neuston and plastic
totallogcov <- function(Sigma, A){
    A %*% Sigma %*% t(A)
}

#contribution of error covariance to overall variability in an area
#Arguments:
#L_Sigma: Cholesky factor of error covariance matrix
#marginalSigma: marginal covariance matrix, including effects of explanatory variable
#Value: square root of ratio of generalized variances without and with explanatory variable effect. See Allen et al. 2017, PeerJ 5:e3290, Appendix A7
getSigmacontribution <- function(L_Sigma, marginalSigma){
    Sigma <- L_Sigma %*% t(L_Sigma)
    return(sqrt(det(Sigma) / det(marginalSigma)))
}

#get marginal correlation between log of each neuston taxon and log plastic, and between total log neuston and plastic, over some area
#Arguments:
#beta1: coefficient of log tracer (iterations x categories)
#beta2: coefficient of patch (iterations x categories)
#beta3: coefficient of interaction (iterations x categories)
#L_Sigma: cholesky factor of error covariance
#tracerdistribution: data frame containing variables tracer, Patch (In or Out), cellarea for cells in region of interest
#logtracercenter: center to subtract from logtracer (from observations at sites) to make it correspond to centered and scaled values used in Stan code
#logtracerscale: scale to divide logtracer by (from observations at sites)
#Value: list containing
#marginaltotalcorr: sample from posterior of marginal correlation between total log neuston and plastic, over the area of interest
#marginalcorr: array (iterations x categories x categories) containing sample from posterior of marginal correlatins between each category, over area of interest
#Sigmacontribution: measure of contribution of error Sigma to overall variability in area (see Allen et al PeerJ 5:e3290, appendix A7)
getmarginalcorrdistribution <- function(beta1, beta2, beta3, L_Sigma, tracerdistribution, logtracercenter, logtracerscale){
    m <- dim(beta1)[2]
    iter <- dim(beta1)[1]
    A <- makeA(m = m)
    marginaltotalcorr <- numeric(iter)
    marginalcorr <- array(dim = c(iter, m, m))
    Sigmacontribution <- numeric(iter)
    logtracer <- (log(tracerdistribution$tracer) - logtracercenter) / logtracerscale #center and scale in exactly the same way as was done for observations
    patch <- as.numeric(tracerdistribution$Patch == "In")
    logtracerpatch <- logtracer * patch
    X <- cbind(logtracer, patch, logtracer * patch)
    VX <- cov.wt(X, wt = tracerdistribution$cellarea)$cov #weight by cell area, which is not constant over grid
    for(i in 1:iter){
        B <- cbind(beta1[i, ], beta2[i, ], beta3[i, ])
        ss <- marginalcov(B = B, L_Sigma = L_Sigma[i, , ], VX = VX)
        Sigmacontribution[i] <- getSigmacontribution(L_Sigma = L_Sigma[i, , ], marginalSigma = ss)
        marginalcorr[i, , ] <- cov2cor(ss)
        sst <- totallogcov(Sigma = ss, A = A)
        ct <- cov2cor(sst)
        marginaltotalcorr[i] <- ct[1, 2]
    }
    return(list(marginaltotalcorr = marginaltotalcorr, marginalcorr = marginalcorr, Sigmacontribution = Sigmacontribution))
}

#plot marginal correlations between log of each neuston taxon and log plastic, and between total log neuston and plastic
#Arguments:
#marginalcorr: output from marginalcorr(), list containing marginalcorr (iterations x 6 x 6 array) and marginal totalcorr (vector, length iterations)
#pmarginalcorr: output from marginalcorr() for sample from prior, list containing marginalcorr (iterations x 6 x 6 array) and marginal totalcorr (vector, length iterations)
#fname: name of pdf file to write
#panelnames: list of names of the taxa for first 5 panels
#ymax: upper limit for y axis (default 3.5)
#Value: pdf containing kernel density plots for each marginal correlation coefficient, with posterior probability of being positive indicated
plotmarginalcorr <- function(marginalcorr, pmarginalcorr, fname, panelnames, ymax = 3.5){
    pdf(file = fname, width = 7, height = 7)
    par(mfrow = c(2, 3))
    par(mar = c(4, 4, 2, 1))
    for(i in 1:5){
        dens <- density(marginalcorr$marginalcorr[, i, 6])
        plot(dens$x, dens$y, type = "l", xlim = c(-1, 1), ylim = c(0, ymax), ylab = "density", xlab = bquote(rho[.(i)*6]))
        posx <- dens$x[dens$x > 0]
        posy <- dens$y[dens$x > 0]
        polygon(c(posx, rev(posx)), c(rep(0, length(posx)), rev(posy)), border = NA, col = adjustcolor("black", 0.2))
        abline(v = 0, lty = "dashed")
        pdens <- density(pmarginalcorr$marginalcorr[, i, 6])
        lines(pdens$x, pdens$y, lty = "dotted")
        axl <- par("usr")
        text(axl[1] + 0 * (axl[2] - axl[1]), axl[4] - 0.1 * (axl[4] - axl[3]), bquote(paste(.(letters[i]), ": log ", italic(.(panelnames[i])), sep = "")), pos = 4)
        ppos <- sum(marginalcorr$marginalcorr[, i, 6] > 0) / length(marginalcorr$marginalcorr[, i, 6])
        text(axl[1] + 0 * (axl[2] - axl[1]), axl[4] - 0.2 * (axl[4] - axl[3]), bquote(paste("P(", rho[.(i)*6], ">0)=",.(round(ppos, 3)), sep = "")), pos = 4)      }
    dens <- density(marginalcorr$marginaltotalcorr)
    plot(dens$x, dens$y, type = "l", xlim = c(-1, 1), ylim = c(0, ymax), ylab = "density", xlab = bquote(rho[A12]))
    posx <- dens$x[dens$x > 0]
    posy <- dens$y[dens$x > 0]
    polygon(c(posx, rev(posx)), c(rep(0, length(posx)), rev(posy)), border = NA, col = adjustcolor("black", 0.2))
    abline(v = 0, lty = "dashed")
    pdens <- density(pmarginalcorr$marginaltotalcorr)
    lines(pdens$x, pdens$y, lty = "dotted")
    axl <- par("usr")
    text(axl[1] + 0 * (axl[2] - axl[1]), axl[4] - 0.1 * (axl[4] - axl[3]), "f: total log neuston", pos = 4)
    ppos <- sum(marginalcorr$marginaltotal > 0) / length(marginalcorr$marginaltotalcorr)
    text(axl[1] + 0 * (axl[2] - axl[1]), axl[4] - 0.2 * (axl[4] - axl[3]), bquote(paste("P(", rho[A12], ">0)=",.(round(ppos, 3)), sep = "")), pos = 4)
    dev.off()
}

#plot posterior estimates of observability kappa
#Arguments:
#kappa, array (iterations x components)
#fname: name of pdf file to write
#panelnames: list of names of the components
#Value: pdf containing kernel density plots for posterior density of kappa
plotkappa <- function(kappa, fname, panelnames){
    pdf(file = fname, width = 7, height = 7)
    par(mfrow = c(2, 3))
    par(mar = c(4, 4, 2, 1))
    for(i in 1:6){
        dens <- density(kappa[, i])
        plot(dens$x, dens$y, type = "l", xlim = c(0, 1), ylab = "density", xlab = bquote(kappa[.(i)]))
        polygon(c(dens$x, rev(dens$x)), c(rep(0, length(dens$x)), rev(dens$y)), border = NA, col = adjustcolor("black", 0.2))
        axl <- par("usr")
        text(axl[1] + 0 * (axl[2] - axl[1]), axl[4] - 0.1 * (axl[4] - axl[3]), bquote(paste(.(letters[i]), ": ", italic(.(panelnames[i])), sep = "")), pos = 4)
    }
    dev.off()
}

#plot posterior estimates of log tracer effect beta1
#Arguments:
#beta1, array (iterations x components)
#fname: name of pdf file to write
#panelnames: list of names of the components
#Value: pdf containing kernel density plots for posterior density of beta1
plotbeta1 <- function(beta1, fname, panelnames){
    pdf(file = fname, width = 7, height = 7)
    par(mfrow = c(2, 3))
    par(mar = c(4, 4, 2, 1))
    for(i in 1:6){
        dens <- density(beta1[, i])
        plot(dens$x, dens$y, type = "l", xlim = c(-3.5, 3.5), ylim = c(0, 1.5), ylab = "density", xlab = bquote(beta[1*.(i)]))
        posx <- dens$x[dens$x > 0]
        posy <- dens$y[dens$x > 0]
        polygon(c(posx, rev(posx)), c(rep(0, length(posx)), rev(posy)), border = NA, col = adjustcolor("black", 0.2))
        axl <- par("usr")
        if(i < 6){
            text(axl[1] + 0 * (axl[2] - axl[1]), axl[4] - 0.1 * (axl[4] - axl[3]), bquote(paste(.(letters[i]), ": ", italic(.(panelnames[i])), sep = "")), pos = 4)
        } else {
            text(axl[1] + 0 * (axl[2] - axl[1]), axl[4] - 0.1 * (axl[4] - axl[3]), bquote(paste(.(letters[i]), ": ", .(panelnames[i]), sep = "")), pos = 4)
        }
        abline(v = 0, lty = "dashed")
        ppos <- sum(beta1[, i] > 0) / length(beta1[, i])
        text(axl[1] + 0 * (axl[2] - axl[1]), axl[4] - 0.2 * (axl[4] - axl[3]), bquote(paste("P(", beta[1*.(i)], ">0)=",.(round(ppos, 3)), sep = "")), pos = 4)

    }
    dev.off()
}

#plot posterior estimates of log tracer effect outside and inside patch: beta1 + beta3
#Arguments:
#beta1, array (iterations x components) of log tracer effect
#beta3: array (iterations by components) of interaction between log tracer effect and patch membership
#fname: name of pdf file to write
#panelnames: list of names of the components
#Value: pdf containing kernel density plots for posterior density of beta1 and beta1 + beta3
plotbeta1plusbeta3 <- function(beta1, beta3, fname, panelnames){
    pdf(file = fname, width = 7, height = 7)
    par(mfrow = c(2, 3))
    par(mar = c(4, 4, 2, 1))
    mycolors <- brewer.pal(3, "Dark2")
    for(i in 1:6){
        densout <- density(beta1[, i])
        densin <- density(beta1[, i] + beta3[, i])
        plot(densout$x, densout$y, type = "l", xlim = c(-3.5, 3.5), ylim = c(0, 1.5), ylab = "density", xlab = "tracer effect", col = mycolors[2])
        lines(densin$x, densin$y, col = mycolors[1])
        posoutx <- densout$x[densout$x > 0]
        posouty <- densout$y[densout$x > 0]
        polygon(c(posoutx, rev(posoutx)), c(rep(0, length(posoutx)), rev(posouty)), border = NA, col = adjustcolor(mycolors[2], 0.2))
        posinx <- densin$x[densin$x > 0]
        posiny <- densin$y[densin$x > 0]
        polygon(c(posinx, rev(posinx)), c(rep(0, length(posinx)), rev(posiny)), border = NA, col = adjustcolor(mycolors[1], 0.2))
        axl <- par("usr")
        if(i < 6){
            text(axl[1] + 0 * (axl[2] - axl[1]), axl[4] - 0.1 * (axl[4] - axl[3]), bquote(paste(.(letters[i]), ": ", italic(.(panelnames[i])), sep = "")), pos = 4)
        } else {
            text(axl[1] + 0 * (axl[2] - axl[1]), axl[4] - 0.1 * (axl[4] - axl[3]), bquote(paste(.(letters[i]), ": ", .(panelnames[i]), sep = "")), pos = 4)
        }
        abline(v = 0, lty = "dashed")
        abline(v = 1, lty = "dashed")
        pposout <- sum(beta1[, i] > 0) / length(beta1[, i])
        pposin <- sum((beta1[, i] + beta3[, i]) > 0) / length(beta1[, i])
        text(axl[1] + 0 * (axl[2] - axl[1]), axl[4] - 0.2 * (axl[4] - axl[3]), bquote(paste("P(", beta[1*.(i)], ">0)=",.(round(pposout, 3)), sep = "")), pos = 4)
        text(axl[1] + 0 * (axl[2] - axl[1]), axl[4] - 0.3 * (axl[4] - axl[3]), bquote(paste("P(", beta[1*.(i)]~+~beta[3*.(i)], ">0)=",.(round(pposin, 3)), sep = "")), pos = 4)

    }
    dev.off()
}


#get error covariance matrix from its Cholesky factor
#Arguments:
#L_Sigma: iterations x categories x categories: sample from posterior for Cholesky factor of error covariance
#Value: array (iterations x categories x categories): error covariance matrix
SigmafromL_Sigma <- function(L_Sigma){
    iter <- dim(L_Sigma)[1]
    m <- dim(L_Sigma)[2]
    Sigma <- array(dim = c(iter, m, m))
    for(i in 1:iter){
        Sigma[i, , ] <- L_Sigma[i, , ] %*% t(L_Sigma[i, , ])
    }
    return(Sigma)
}

#posterior predictive check: plot simulated against observed densities
#logtracer: explanatory variable
#logtrawledarea: offset
#patch: binary variable indicating patch membership
#beta0: intercept (array, iterations x categories)
#beta1: coefficient of logtracer (array, iterations x categories)
#beta2: coefficent of patch (array, iterations x categories)
#beta3: coefficient of interaction between patch and logtracer (array, iterations x categories)
#kappa: detectability (array, iterations x categories)
#Sigma: error covariance matrix (on log scale, array, iterations x categories x categories)
#bothcounts: list with two sets of observed counts (each a data frame, sites x categories)
#niter: number of data sets to simulate
#fname: name of pdf file for log simulated against log observed
#fname2: name of pdf file for log density against log tracer (observed and simulated)
#fname3: name of pdf file for posterior distributions of the counts for the two observers
#fname4: name of pdf file for posterior distributions of correlations between the counts for the two observers
#maxtracer: max value of tracer by which to scale x axis
#vsdata: data frame containing at least tracer
#Value: pdf file fname1, with log simulated densities plotted against log observed densities for each category. Values below detection limit replaced by half detection limit. Dashed line at 1:1. Coloured by patch membership.
#pdf file fname2: log density against log tracer, observed and simulated
#pdf file fname3: histogram of correlation between the two sets of simulated counts for each taxon, with vertical line at observed correlation
posteriorpred <- function(logtracer, logtrawledarea, patch, beta0, beta1, beta2, beta3, kappa, Sigma, bothcounts, niter, fname, fname2, fname3, maxtracer, vsdata) {
    n <- length(logtracer)
    m <- dim(beta0)[2]
    mycolors <- brewer.pal(3, "Dark2")[c(2, 1)]
    simmeandensity <- array(dim = c(n, m, niter))
    simbelowLOD <- array(dim = c(n, m, niter))
    areakm2 <- exp(logtrawledarea)
    LOD <- 1 / areakm2
    postcorrs <- array(dim = c(niter, 6))
    for(i in 1:niter){
        simcountsbivariate <- simulatecountsbivariate(logtracer = logtracer, logtrawledarea = logtrawledarea, patch = patch, beta0 = beta0[i, ], beta1 = beta1[i, ], beta2 = beta2[i, ], beta3 = beta3[i, ], kappa = kappa[i, ], Sigma = Sigma[i, , ])
        for(j in 1:m){
            simmeancount <- rowMeans(cbind(simcountsbivariate$counts1[, j], simcountsbivariate$counts2[, j]))
            sm <- simmeancount / areakm2
            simmeandensity[, j, i] <- replacebelowLOD(sm, LOD, method = "halfLOD", missval = 0)
            simbelowLOD[, j, i] <- simmeancount == 0
            postcorrs[i, j] <- cor(simcountsbivariate$counts1[, j], simcountsbivariate$counts2[, j])
        }
    }
    pdf(file = fname, width = 7, height = 7)
    par(mfrow = c(2, 3))
    for(j in 1:m){
        meancount <- rowMeans(cbind(bothcounts$countsRH[, j], bothcounts$countsFC[, j]))
        belowLOD <- meancount == 0
        meandensity <- meancount / areakm2
        LODdens <- replacebelowLOD(meandensity, LOD, method = "halfLOD", missval = 0)
        plot(log(LODdens), log(simmeandensity[, j, 1]), type = "n", ylim = range(log(simmeandensity[, j, ])), xlab = "log observed density", ylab = "log posterior predictive density")
        for(i in 1:niter){
            points(log(LODdens), log(simmeandensity[, j, i]), pch = 16, col = adjustcolor(mycolors[patch + 1], 0.01))
        }

        abline(a = 0, b = 1, lty = "dashed")
        axl <- par("usr")
        if(j < 6){
            label <- bquote(paste(.(letters[j]), ":", ~italic(.(colnames(bothcounts$countsRH[j])))))
        } else {#don't want plastic in italic
            label <- bquote(paste(.(letters[j]), ":", ~.(colnames(bothcounts$countsRH[j]))))
        }
        text(axl[1], axl[4] - 0.1 * (axl[4] - axl[3]), label, pos = 4)
        if(j == 1){
            legend("topright", pch = 16, col = mycolors[c(2, 1)], bty = "n", legend = c("in patch", "out of patch"))
        }
    }
    dev.off()

    pdf(file = fname2, width = 7, height = 7)
    par(mfrow = c(3, 2))
    par(mar = c(4, 5, 2, 4))
    mypch  <- c(16, NA) #we'll put markers on x axis instead for zero densities
    mypchsim  <- c(1, NA) #we'll put markers on x axis instead for zero densities
    colvec <- (patch == 1) + 1
    meanarea <- mean(areakm2)
    examplecounts <- c(1, 10, 100, 1000)
    exampledensity <- examplecounts / meanarea
    for(j in 1:m){
        meancount <- rowMeans(cbind(bothcounts$countsRH[, j], bothcounts$countsFC[, j]))
        belowLOD <- meancount == 0
        pchvec <- mypch[belowLOD + 1]
        meandensity <- meancount / areakm2
        LODdens <- replacebelowLOD(meandensity, LOD, method = "halfLOD", missval = 0)
        plot(log(vsdata$tracer / maxtracer), log(LODdens), xlab = "log(tracer)", ylab = expression(log(density/km^-2)), pch = pchvec, col = adjustcolor(mycolors[colvec], 0.4), ylim = c(-6, 14)) #y axis range set by hand
        axl <- par("usr")
        points(log(vsdata$tracer[belowLOD] / maxtracer), rep(axl[3], sum(belowLOD)), pch = "|", cex = 1.5, col = adjustcolor(mycolors[colvec[belowLOD]], 0.6)) 
        for(i in 1:niter){
            mypchsimvec <- mypchsim[simbelowLOD[, j, i] + 1]
            points(log(vsdata$tracer / maxtracer), log(simmeandensity[, j, i]), pch = mypchsimvec, col = adjustcolor(mycolors[colvec], 0.01))
            nsimbelowLOD <- sum(simbelowLOD[, j, i])
            if(nsimbelowLOD > 0){
                points(log(vsdata$tracer[simbelowLOD[, j, i]] / maxtracer) + rnorm(n = nsimbelowLOD, sd = 0.05), rep(axl[3] + 2, nsimbelowLOD) + rnorm(n = nsimbelowLOD, sd = 0.5), pch = "|", cex = 1.5, col = adjustcolor(mycolors[colvec[simbelowLOD[, j, i]]], 0.01))
            }
        }
        axis(side = 4, at = log(exampledensity), labels = examplecounts)
        mtext("typical count", side = 4, line = 2, cex = 0.7)
        if(j < 6){
            label <- bquote(paste(.(letters[j]), ":", ~italic(.(colnames(bothcounts$countsRH[j])))))
        } else {#don't want plastic in italic
            label <- bquote(paste(.(letters[j]), ":", ~.(colnames(bothcounts$countsRH[j]))))
        }
        text(axl[1], axl[4] - 0.1 * (axl[4] - axl[3]), label, pos = 4)
        if(j == 6){
            legendpch = c(16, 16, charToRaw("|"))
            legend("bottomright", pch = legendpch, col = c(mycolors[2:1], "black"), legend = c("in patch", "out of patch", "below detection limit"), bty = "n")
        }
    }
    dev.off()

    pdf(file = fname3, width = 7, height = 7)
    par(mfrow = c(2, 3))
    for(j in 1:6){
        hist(postcorrs[, j], xlim = c(-1, 1), ylim = c(0, niter), xlab = "correlation", ylab = "frequency", main = "")
        abline(v = cor(bothcounts$countsFC[, j], bothcounts$countsRH[, j]), lwd = 2, lty = "dashed")
        axl <- par("usr")
        if(j < 6){
            label <- bquote(paste(.(letters[j]), ":", ~italic(.(colnames(bothcounts$countsRH[j])))))
        } else {#don't want plastic in italic
            label <- bquote(paste(.(letters[j]), ":", ~.(colnames(bothcounts$countsRH[j]))))
        }
        text(axl[1], axl[4] - 0.1 * (axl[4] - axl[3]), label, pos = 4)

    }
    dev.off()
}

#convert counts to densities (and replace zero counts by half detection limit)
#Arguments:
#count: array of counts (sites x categories)
#trawledarea: area sampled (density detection limit is 1 / trawled area)
#Value:
#vector of densities, with zeros replaced by half detection limit
count2density <- function(count, trawledarea) {
    DL <- 1 / trawledarea
    dens <- count / trawledarea
    BDL <- dens == 0
    dens[BDL] <- DL[dens == 0] / 2
    return(dens)
}

#write trace plots to pdfs
#Arguments:
#stanfit: rstan object containing fitted model
#fname: base of file name for trace plots
#Value: pdf files containing trace plots for each parameter
maketraceplots <- function(stanfit, fname) {
    pdf(file = paste(fname, "_beta0.pdf", sep = ""), width = 7, height = 7)
    print(rstan::traceplot(stanfit, pars = c("beta0")))
    dev.off()
    pdf(file = paste(fname, "_beta1.pdf", sep = ""), width = 7, height = 7)
    print(rstan::traceplot(stanfit, pars = c("beta1")))
    dev.off()
    pdf(file = paste(fname, "_beta2.pdf", sep = ""), width = 7, height = 7)
    print(rstan::traceplot(stanfit, pars = c("beta2")))
    dev.off()
    pdf(file = paste(fname, "_beta3.pdf", sep = ""), width = 7, height = 7)
    print(rstan::traceplot(stanfit, pars = c("beta3")))
    dev.off()
    pdf(file = paste(fname, "_LSigma.pdf", sep = ""), width = 7, height = 7)
    print(rstan::traceplot(stanfit, pars = c("L_Sigma")))
    dev.off()
    pdf(file = paste(fname, "_kappa.pdf", sep = ""), width = 7, height = 7)
    print(rstan::traceplot(stanfit, pars = c("kappa")))
    dev.off()
}

#log marginal likelihood for an observation, by a naive Monte Carlo method
#Arguments:
#logtracer: value of log tracer concentration for observation
#logtrawledarea: value of log trawled area for observation
#patch: value of patch for observation
#counts1, counts2: vectors of two counts for observation
#beta0: intercept vector
#beta1: log tracer coefficient vector
#beta2: patch coefficient vector
#beta3: coefficient vector for interaction between patch and logtracer
#kappa: detectability parameter vector
#Sigma: covariance matrix of random effects
#iter: number of Monte Carlo iterations to use
#Value: Monte Carlo estimate of log marginal likelihood for this observation
#Example:
#logmarginallikMC(logtracer[1], logtrawledarea[1], patch[1], counts1[1, ], counts2, beta0[1, ], beta1[1, ], beta2[1, ], beta3[1, ], kappa[1, ] ,Sigma = Sigma[1, , ], iter = 1e5)
logmarginallikMC <- function(logtracer, logtrawledarea, patch, counts1, counts2, beta0, beta1, beta2, beta3, kappa, Sigma, iter) {
    m <- length(counts1)
    mu <- beta0 + beta1 * logtracer + beta2 * patch + beta3 * patch * logtracer #linear predictor, without the random effect
    etak <- rmvnorm(n = iter, mean = mu, sigma = Sigma) #linear predictor with the random effect
    loglambda <- logtrawledarea + etak
    lambda <- exp(loglambda)
    logkappa <- log(kappa)
    logoneminuskappa <- log(1 - kappa)
    ml <- numeric(iter)
    largestmin <- max(apply(rbind(counts1, counts2), 2, FUN = "min"))
    ml <- clbivariatebinPois(lambda = lambda, loglambda = loglambda, kappa = kappa, logkappa = logkappa, logoneminuskappa = logoneminuskappa, z1 = as.numeric(counts1), z2 = as.numeric(counts2), m = m, largestmin = largestmin, iter = iter) #use Rcpp function, loops over Monte Carlo integration iterations and categories
    #for(k in 1:iter){#loop over Monte Carlo integration iterations
#        for(j in 1:m){#loop over categories of object
            #ml[k] <- ml[k] + lbivariatebinPoiswithlogs(lambda = lambda[k, j], loglambda = loglambda[k, j], kappa = kappa[j], logkappa = logkappa[j], logoneminuskappa = logoneminuskappa[j], z1 = counts1[j], z2 = counts2[j]) #in R, precalculating logs, but not vectorized and too slow
       # }
    #}
    lmlik <- logSumExp(ml) - log(iter)
    return(lmlik)
}

#create leave-one-out data sets for cross-validation
#Arguments:
#bothcounts: list of two data frames (each sites x categories): array of observed counts from each counter
#logtracer: vector of log tracer at each site
#logtrawledarea: vector of log trawled area at each site
#patch: vector of patch membership at each site
#leaveoneoutname: base of file names for leave-one-out data sets
#Value: writes stan_rdump files with each site dropped in turn
writeleaveoneout <- function(bothcounts, logtracer, logtrawledarea, patch, leaveoneoutname) {
    allcounts1 <- bothcounts$countsRH
    allcounts2 <- bothcounts$countsFC
    alltracer <- logtracer
    allarea <- logtrawledarea
    allpatch <- patch
    m <- dim(allcounts1)[2]
    n <- dim(allcounts1)[1] - 1
    for(i in 1:dim(allcounts1)[1]){
        fnamei <- paste(leaveoneoutname, "_", i, ".txt", sep = "")
        counts1 <- allcounts1[-i, ]
        counts2 <- allcounts2[-i, ]
        logtracer <- alltracer[-i]
        logtrawledarea <- allarea[-i]
        patch <- allpatch[-i]
        stan_rdump(list = c("m", "n", "counts1", "counts2", "logtracer", "logtrawledarea", "patch"), file = fnamei, quiet = FALSE, append = FALSE)
    }
    
}

#read data from a set of .csv Stan output files and compute leave-one-out cross-validation score
#Arguments:
#leaveoneoutpath: path to directory containing stan output files
#csvfiles: character vector of file names
#l: index of observation to leave out
#mciter: number of Monte Carlo iterations to use in Monte Carlo integration
#niter: number of Stan iterations run
#counts1, counts2: data frames containing observed counts (observations x categories)
#Value:
#llmcontrib: log marginal likelihood distribution for lth observation
getcv <- function(leaveoneoutpath, csvfiles, l, mciter, niter, counts1, counts2){
    gc()
    sf <- read_stan_csv(csvfiles = paste(leaveoneoutpath, csvfiles, sep = ""))
    beta0 <- rstan::extract(sf, pars = "beta0")[[1]]
    beta1 <- rstan::extract(sf, pars = "beta1")[[1]]
    beta2 <- rstan::extract(sf, pars = "beta2")[[1]]
    beta3 <- rstan::extract(sf, pars = "beta3")[[1]]
    kappa <- rstan::extract(sf, pars = "kappa")[[1]]
    L_Sigma <- rstan::extract(sf, pars = "L_Sigma")[[1]]
    Sigma <- SigmafromL_Sigma(L_Sigma = L_Sigma)
    rm(sf)
    gc()
    lmcontrib <- numeric(niter)
    start.time <- Sys.time()
    for(i in 1:niter){#loop over draws from posterior
        lmcontrib[i] <- logmarginallikMC(logtracer = logtracer[l], logtrawledarea = logtrawledarea[l], patch = patch[l], counts1 = counts1[l, ], counts2 = counts2[l, ], beta0 = beta0[i, ], beta1 = beta1[i, ], beta2 = beta2[i, ], beta3 = beta3[i, ], kappa = kappa[i, ], Sigma = Sigma[i, , ], iter = mciter) #l is the site we left out, i is the draw from the posterior with this site excluded
    }
    end.time <- Sys.time()
    print(paste("Elapsed time: ", end.time - start.time))
    return(lmcontrib)
}

#plot log predictive density for each site
#Arguments:
#llm: array (iterations x sites) of log predictive density from leave-one-out cross validation
#sitenames: vector of site names (corresponding to columns of llm)
#fname: name of pdf file to write
#Value: plot of log predictive density for each site. For sites with any -Inf log predictive densities, indicate how many at bottom of plot
plotlpd <- function(llm, sitenames, fname){
    n <- dim(llm)[2]
    xax <- 1:n
    pdf(file = fname, width = 7, height = 7)
    par(mar = c(6, 5, 2, 2))
    matplot(xax, t(llm), pch = 16, col = adjustcolor("black", 0.1), xlab = "", ylab = "log predictive density", axes = FALSE)
    axis(2)
    par(las = 2)
    axis(1, at = 1:n, labels = sitenames)
    title(xlab = "site", mgp = c(4.5, 1, 0))
    ninf <- colSums(is.infinite(llm))
    axlims <- par("usr")
    text(xax[ninf > 0], axlims[3], bquote(paste(.(ninf[ninf > 0])," -Inf values", sep = "")), pos = 3)
    dev.off()
}

#plot the two sets of independent counts
#Arguments:
#bothcounts: list containing two data frames, each containing variables Velella, Porpita, Janthina, Glaucus, Physalia, plastic (counted by RH, FC)
#fname: name of file to write figure to
#Value: pdf figure with duplicate counts plotted against each other for each category, and dashed 1:1 line
plotduplicatecounts <- function(bothcounts, fname){
  pdf(file = fname, width = 7, height = 4)
  par(mfrow = c(2, 3))
  par(mar = c(4, 4, 1, 1))
  par(pty = "s")
  
  plot(bothcounts$countsRH$Velella, bothcounts$countsFC$Velella, pch = 16, col = adjustcolor("black", 0.4), xlab = "RH", ylab = "FC", asp = 1)
  abline(a = 0, b = 1, lty = "dashed")
  axl <- par("usr")
  text(axl[1] + 0.1 * (axl[2] - axl[1]), axl[4] - 0.1 * (axl[4] - axl[3]), expression(paste("a:", italic(Velella), sep = "")), pos = 4)
  
  plot(bothcounts$countsRH$Porpita, bothcounts$countsFC$Porpita, pch = 16, col = adjustcolor("black", 0.4), xlab = "RH", ylab = "FC", asp = 1)
  abline(a = 0, b = 1, lty = "dashed")
  axl <- par("usr")
  text(axl[1] + 0.1 * (axl[2] - axl[1]), axl[4] - 0.1 * (axl[4] - axl[3]), expression(paste("b:", italic(Porpita), sep = "")), pos = 4)
  
  plot(bothcounts$countsRH$Janthina, bothcounts$countsFC$Janthina, pch = 16, col = adjustcolor("black", 0.4), xlab = "RH", ylab = "FC", asp = 1)
  abline(a = 0, b = 1, lty = "dashed")
  axl <- par("usr")
  text(axl[1] + 0.1 * (axl[2] - axl[1]), axl[4] - 0.1 * (axl[4] - axl[3]), expression(paste("c:", italic(Janthina), sep = "")), pos = 4)
  
  plot(bothcounts$countsRH$Glaucus, bothcounts$countsFC$Glaucus, pch = 16, col = adjustcolor("black", 0.4), xlab = "RH", ylab = "FC", asp = 1)
  abline(a = 0, b = 1, lty = "dashed")
  axl <- par("usr")
  text(axl[1] + 0.1 * (axl[2] - axl[1]), axl[4] - 0.1 * (axl[4] - axl[3]), expression(paste("d:", italic(Glaucus), sep = "")), pos = 4)
  
  plot(bothcounts$countsRH$Physalia, bothcounts$countsFC$Physalia, pch = 16, col = adjustcolor("black", 0.4), xlab = "RH", ylab = "FC", asp = 1)
  abline(a = 0, b = 1, lty = "dashed")
  axl <- par("usr")
  text(axl[1] + 0.1 * (axl[2] - axl[1]), axl[4] - 0.1 * (axl[4] - axl[3]), expression(paste("e:", italic(Physalia), sep = "")), pos = 4)
  
  plot(bothcounts$countsRH$plastic, bothcounts$countsFC$plastic, pch = 16, col = adjustcolor("black", 0.4), xlab = "RH", ylab = "FC", asp = 1)
  abline(a = 0, b = 1, lty = "dashed")
  axl <- par("usr")
  text(axl[1] + 0.1 * (axl[2] - axl[1]), axl[4] - 0.1 * (axl[4] - axl[3]), "f: plastic", pos = 4)
  
  dev.off()
}

#log marginal probability for a bivariate binomial-Poisson hierarchical distribution (this version: supply log lambda, log kappa, log(1 - kappa) precalculated
#Arguments:
#lambda, loglambda, kappa, logkappa, logoneminuskappa: parameters in both arithmetic and log forms, where
#kappa is success probability in binomial, lambda is Poisson parameter
#z1, z2: two counts observed
#Value: log marginal probability
#Johnson, Kotz and Balakrishnan (1997), Discrete Multivariate Distributions, p. 115. eq 36.95 with p01 = p10 = kappa(1 - kappa), p11 = kappa^2
lbivariatebinPoiswithlogs <- function(lambda, loglambda, kappa, logkappa, logoneminuskappa, z1, z2){
    zmin <- min(z1, z2)
    lcontrib <- numeric(zmin + 1)
    l1 <- -lambda * (2 * kappa - kappa^2)
    llp1 <- loglambda + logkappa + logoneminuskappa
    llp11 <- loglambda + 2 * logkappa
    for(i in 0:zmin){
        lcontrib[i + 1] <- l1 - lgamma(z1 - i + 1) - lgamma(z2 - i + 1) - lgamma(i + 1) + (z1 + z2 - 2 * i) * llp1 + i * llp11
    }
 #   print(paste("R logSumExp is", logSumExp(lcontrib)))
    return(logSumExp(lcontrib))
}


#log marginal probability for a bivariate binomial-Poisson hierarchical distribution
#Arguments:
#x: parameter vector [kappa, lambda], where
#kappa is success probability in binomial, lambda is Poisson parameter
#z1, z2: two counts observed
#Value: log marginal probability
#Johnson, Kotz and Balakrishnan (1997), Discrete Multivariate Distributions, p. 115. eq 36.95 with p01 = p10 = kappa(1 - kappa), p11 = kappa^2
lbivariatebinPois <- function(x, z1, z2){
    kappa <- x[1]
    lambda <- x[2]
    zmin <- min(z1, z2)
    lcontrib <- numeric(zmin + 1)
    l1 <- -lambda * (2 * kappa - kappa^2)
    loglambda <- log(lambda)
    logkappa <- log(kappa)
    llp1 <- loglambda + logkappa + log(1 - kappa)
    llp11 <- loglambda + 2 * logkappa
    for(i in 0:zmin){
        lcontrib[i + 1] <- l1 - lgamma(z1 - i + 1) - lgamma(z2 - i + 1) - lgamma(i + 1) + (z1 + z2 - 2 * i) * llp1 + i * llp11
    }
    return(logSumExp(lcontrib))
}

#check the Hessian of the log probability for bivariate counts at posterior mean parameters
#Arguments
#bothcounts: list containing two sets of counts, countsRH and countsFC
#eta: array (iterations x sites x categories) of linear predictors
#logtrawledarea (vector, one element per site) of log trawled area
#Value: array (sites x categories) of rank of Hessian of log probability for bivariate counts evaluated at posterior mean parameters
checkHessian <- function(bothcounts, eta, logtrawledarea){
    lambda <- exp(eta)
    meanlambda <- apply(lambda, c(2, 3), "mean")
    meankappa <- colMeans(kappa)
    n <- dim(meanlambda)[1]
    m <- dim(meanlambda)[2]
    Hranks <- array(dim = c(n, m))
    for(i in 1:n){
        for(j in 1:m){
            alambda <- meanlambda[i, j] * exp(logtrawledarea[i])
            Hranks[i, j] <- qr(hessian(lbivariatebinPois, x = c(meankappa[j], alambda), z1 = bothcounts$countsRH[i, j], z2 = bothcounts$countsFC[i, j]))$rank
        }
    }
    return(Hranks)
}

#simulate counts from a multivariate Poisson-lognormal regression with two independent counts for each observation
#Arguments:
#logtracer: explanatory variable
#logtrawledarea: offset
#patch: binary variable, in or out of patch
#beta0: intercept (vector)
#beta1: coefficient of logtracer (vector)
#beta2: coefficient of patch effect (vector)
#beta3: coefficient of interaction between logtracer and patch
#kappa: detection probability for each category
#Sigma: covariance matrix of observation-level random effects on log scale
#Value: list containing
#counts1, counts2: two sets of simulated observed counts from multivariate binomial-Poisson-lognormal hierarchical model
#eta: linear predictor (on log scale)
#y: the (unobserved) true counts for each observation
simulatecountsbivariate <- function(logtracer, logtrawledarea, patch, beta0, beta1, beta2, beta3, kappa, Sigma) {
    n  <- length(logtracer)
    m <- length(beta0)
    epsilon <- rmvnorm(n = n, mean = rep(0, m), sigma = Sigma)
    X <- cbind(rep(1, n = n), logtracer, patch, logtracer * patch)
    beta <- matrix(rbind(beta0, beta1, beta2, beta3), nrow = 4, ncol = m)
    eta <- X %*% beta + epsilon
    counts1 <- array(dim = c(n, m))
    counts2 <- array(dim = c(n, m))
    y <- array(dim = c(n, m))
    for(i in 1:n){
        for(j in 1:m){
            y[i, j] <- rpois(n = 1, lambda = exp(logtrawledarea[i] + eta[i, j]))
            counts1[i, j] <- rbinom(n = 1, size = y[i, j], prob = kappa[j])
            counts2[i, j] <- rbinom(n = 1, size = y[i, j], prob = kappa[j])
        }
    }
    return(list(counts1 = counts1, counts2 = counts2, y = y, eta = eta))
}

#generate simulated data sets for Stan from a multivariate Poisson-lognormal regression with two independent counts for each observation
#Arguments:
#logtracer: explanatory variable
#logtrawledarea: offset
#patch: binary variable, in or out of patch
#truebeta0: intercept (vector)
#truebeta1: coefficient of logtracer (vector)
#truebeta2: coefficient of patch effect (vector)
#truebeta3: coefficient of interaction between logtracer and patch
#truekappa: detection probability for each category
#trueSigma: covariance matrix of observation-level random effects on log scale
#niter: number of simulated data sets to generate
#fname base for file names of simulated data sets
#Value: simulated data sets written to [fname]_[i].txt
simbivariatefrommeanparameters <- function(logtracer, logtrawledarea, patch, truebeta0, truebeta1, truebeta2, truebeta3, truekappa, trueSigma, niter, fname){
    for(i in 1:niter){
        simcountsbivariate <- simulatecountsbivariate(logtracer = logtracer, logtrawledarea = logtrawledarea, patch = patch, beta0 = truebeta0, beta1 = truebeta1, beta2 = truebeta2, beta3 = truebeta3, kappa = truekappa, Sigma = trueSigma)
        counts1 <- simcountsbivariate$counts1
        counts2 <- simcountsbivariate$counts2
        m <- length(truebeta0)
        n <- length(logtracer)
        varnames <- c("m", "n", "counts1", "counts2", "logtracer", "logtrawledarea", "patch")
        stan_rdump(list = varnames, file = paste(fname, "_", i, ".txt", sep = ""), quiet = FALSE, append = FALSE)
    }
}

readrawsimdata <- function(fname, outname, truebeta0, truebeta1, truebeta2, truebeta3, truekappa, trueSigma, pbeta0, pbeta1, pbeta2, pbeta3, pkappa, pSigma){
    simpath <- sub("/[^/]+$", "", fname) #strip everything after last / to get just the path to the simulated data files
    simfiles <- list.files(path = simpath, pattern = ".txt$")
    densities <- vector("list",length = length(simfiles))
    priordensities <- getpriordensities(pbeta0 = pbeta0, pbeta1 = pbeta1, pbeta2 = pbeta2, pbeta3 = pbeta3, pkappa = pkappa, pSigma = pSigma)
    i <- simfiles[1]
    ipattern <- paste(i, "[[:digit:]].csv", sep = "")
    csvfiles <- list.files(path = simpath, pattern = ipattern)
    print(csvfiles)
    truetheta <- c(truebeta0, truebeta1, truebeta2, truebeta3, truekappa, trueSigma[lower.tri(trueSigma, diag = TRUE)])
    inHPDs <- array(dim = c(length(simfiles), length(truetheta)))

    for(j in 1:length(simfiles)){
        i <- simfiles[j]
        print(i)
        ipattern <- paste(i, "[[:digit:]].csv", sep = "")
        csvfiles <- list.files(path = simpath, pattern = ipattern)
        print(csvfiles)
        idens <- getsimdens(csvfiles = paste(simpath, csvfiles, sep = "/"), truetheta = truetheta)
        inHPDs[j, ] <- idens$inHPDs
        densities[[j]] <- idens$densities

    }
    save(truetheta, densities, priordensities, inHPDs, file = outname)
}

#read data from a set of .csv Stan output files generated from simulated data, extract posterior densities of parameters from these, and determine whether true value is in 95% HPD interval for each parameter
#Arguments:
#csvfiles: character vector of file names
#truetheta is vector of true parameter values
#Value:
#returns a list containing:
#inHPDs: 1 x ** array, with value TRUE if the corresponding true parameter is in the 95% HPD interval for the estimate. Ordered as in truetheta
#densities: list of kernel density estimates for each parameter in order as above: each the output of density()
#Note: the order of elements in truetheta, inHPDs, densities has to be maintained by hand!
getsimdens <- function(csvfiles, truetheta){
    gc()
    print(csvfiles)
    standata <- read_stan_csv(csvfiles = csvfiles)
    beta0 <- rstan::extract(standata, pars = "beta0")[[1]]
    beta1 <- rstan::extract(standata, pars = "beta1")[[1]]
    beta2 <- rstan::extract(standata, pars = "beta2")[[1]]
    beta3 <- rstan::extract(standata, pars = "beta3")[[1]]
    kappa <- rstan::extract(standata, pars = "kappa")[[1]]
    L_Sigma <- rstan::extract(standata, pars = "L_Sigma")[[1]]
    Sigma <- SigmafromL_Sigma(L_Sigma = L_Sigma)
    rm(standata)
    gc()
    densities <- vector("list", length = length(truetheta))
    densities[[1]] <- density(beta0[, 1])
    densities[[2]] <- density(beta0[, 2])
    densities[[3]] <- density(beta0[, 3])
    densities[[4]] <- density(beta0[, 4])
    densities[[5]] <- density(beta0[, 5])
    densities[[6]] <- density(beta0[, 6])

    densities[[7]] <- density(beta1[, 1])
    densities[[8]] <- density(beta1[, 2])
    densities[[9]] <- density(beta1[, 3])
    densities[[10]] <- density(beta1[, 4])
    densities[[11]] <- density(beta1[, 5])
    densities[[12]] <- density(beta1[, 6])

    densities[[13]] <- density(beta2[, 1])
    densities[[14]] <- density(beta2[, 2])
    densities[[15]] <- density(beta2[, 3])
    densities[[16]] <- density(beta2[, 4])
    densities[[17]] <- density(beta2[, 5])
    densities[[18]] <- density(beta2[, 6])

    densities[[19]] <- density(beta3[, 1])
    densities[[20]] <- density(beta3[, 2])
    densities[[21]] <- density(beta3[, 3])
    densities[[22]] <- density(beta3[, 4])
    densities[[23]] <- density(beta3[, 5])
    densities[[24]] <- density(beta3[, 6])

    densities[[25]] <- density(kappa[, 1])
    densities[[26]] <- density(kappa[, 2])
    densities[[27]] <- density(kappa[, 3])
    densities[[28]] <- density(kappa[, 4])
    densities[[29]] <- density(kappa[, 5])
    densities[[30]] <- density(kappa[, 6])

    densities[[31]] <- density(Sigma[, 1, 1])
    densities[[32]] <- density(Sigma[, 2, 1])
    densities[[33]] <- density(Sigma[, 3, 1])
    densities[[34]] <- density(Sigma[, 4, 1])
    densities[[35]] <- density(Sigma[, 5, 1])
    densities[[36]] <- density(Sigma[, 6, 1])
    densities[[37]] <- density(Sigma[, 2, 2])
    densities[[38]] <- density(Sigma[, 3, 2])
    densities[[39]] <- density(Sigma[, 4, 2])
    densities[[40]] <- density(Sigma[, 5, 2])
    densities[[41]] <- density(Sigma[, 6, 2])
    densities[[42]] <- density(Sigma[, 3, 3])
    densities[[43]] <- density(Sigma[, 4, 3])
    densities[[44]] <- density(Sigma[, 5, 3])
    densities[[45]] <- density(Sigma[, 6, 3])
    densities[[46]] <- density(Sigma[, 4, 4])
    densities[[47]] <- density(Sigma[, 5, 4])
    densities[[48]] <- density(Sigma[, 6, 4])
    densities[[49]] <- density(Sigma[, 5, 5])
    densities[[50]] <- density(Sigma[, 6, 5])
    densities[[51]] <- density(Sigma[, 6, 6])
    
    inHPDs <- array(dim=c(1, length(truetheta)))
    inHPDs[1] <- inHPD(beta0[, 1], truetheta[1])
    inHPDs[2] <- inHPD(beta0[, 2], truetheta[2])
    inHPDs[3] <- inHPD(beta0[, 3], truetheta[3])
    inHPDs[4] <- inHPD(beta0[, 4], truetheta[4])
    inHPDs[5] <- inHPD(beta0[, 5], truetheta[5])
    inHPDs[6] <- inHPD(beta0[, 6], truetheta[6])

    inHPDs[7] <- inHPD(beta1[, 1], truetheta[7])
    inHPDs[8] <- inHPD(beta1[, 2], truetheta[8])
    inHPDs[9] <- inHPD(beta1[, 3], truetheta[9])
    inHPDs[10] <- inHPD(beta1[, 4], truetheta[10])
    inHPDs[11] <- inHPD(beta1[, 5], truetheta[11])
    inHPDs[12] <- inHPD(beta1[, 6], truetheta[12])

    inHPDs[13] <- inHPD(beta2[, 1], truetheta[13])
    inHPDs[14] <- inHPD(beta2[, 2], truetheta[14])
    inHPDs[15] <- inHPD(beta2[, 3], truetheta[15])
    inHPDs[16] <- inHPD(beta2[, 4], truetheta[16])
    inHPDs[17] <- inHPD(beta2[, 5], truetheta[17])
    inHPDs[18] <- inHPD(beta2[, 6], truetheta[18])

    inHPDs[19] <- inHPD(beta3[, 1], truetheta[19])
    inHPDs[20] <- inHPD(beta3[, 2], truetheta[20])
    inHPDs[21] <- inHPD(beta3[, 3], truetheta[21])
    inHPDs[22] <- inHPD(beta3[, 4], truetheta[22])
    inHPDs[23] <- inHPD(beta3[, 5], truetheta[23])
    inHPDs[24] <- inHPD(beta3[, 6], truetheta[24])
    
    inHPDs[25] <- inHPD(kappa[, 1], truetheta[25])
    inHPDs[26] <- inHPD(kappa[, 2], truetheta[26])
    inHPDs[27] <- inHPD(kappa[, 3], truetheta[27])
    inHPDs[28] <- inHPD(kappa[, 4], truetheta[28])
    inHPDs[29] <- inHPD(kappa[, 5], truetheta[29])
    inHPDs[30] <- inHPD(kappa[, 6], truetheta[30])

    inHPDs[31] <- inHPD(Sigma[, 1, 1], truetheta[31])
    inHPDs[32] <- inHPD(Sigma[, 2, 1], truetheta[32])
    inHPDs[33] <- inHPD(Sigma[, 3, 1], truetheta[33])
    inHPDs[34] <- inHPD(Sigma[, 4, 1], truetheta[34])
    inHPDs[35] <- inHPD(Sigma[, 5, 1], truetheta[35])
    inHPDs[36] <- inHPD(Sigma[, 6, 1], truetheta[36])
    inHPDs[37] <- inHPD(Sigma[, 2, 2], truetheta[37])
    inHPDs[38] <- inHPD(Sigma[, 3, 2], truetheta[38])
    inHPDs[39] <- inHPD(Sigma[, 4, 2], truetheta[39])
    inHPDs[40] <- inHPD(Sigma[, 5, 2], truetheta[40])
    inHPDs[41] <- inHPD(Sigma[, 6, 2], truetheta[41])
    inHPDs[42] <- inHPD(Sigma[, 3, 3], truetheta[42])
    inHPDs[43] <- inHPD(Sigma[, 4, 3], truetheta[43])
    inHPDs[44] <- inHPD(Sigma[, 5, 3], truetheta[44])
    inHPDs[45] <- inHPD(Sigma[, 6, 3], truetheta[45])
    inHPDs[46] <- inHPD(Sigma[, 4, 4], truetheta[46])
    inHPDs[47] <- inHPD(Sigma[, 5, 4], truetheta[47])
    inHPDs[48] <- inHPD(Sigma[, 6, 4], truetheta[48])
    inHPDs[49] <- inHPD(Sigma[, 5, 5], truetheta[49])
    inHPDs[50] <- inHPD(Sigma[, 6, 5], truetheta[50])
    inHPDs[51] <- inHPD(Sigma[, 6, 6], truetheta[51])
    
    return(list(inHPDs = inHPDs, densities = densities))
}

#get prior densities from sample drawn from prior, in same format as those estimated from simulated data
#Arguments
#pbeta0 (iterations x categories): intercept
#pbeta1 (iterations x categories): tracer effect
#pbeta2 (iterations x categories): patch effect
#pbeta3 (iterations x categories): intercept
#pkappa (iterations x categories): detectability
#pSigma (iterations x categories x categories): covariance matrix of observation-level random effects
#Value: list containing density estimates for each parameter (order has to be maintained by hand, to match getsimdens())
#Note: range over which we get densities for Sigma restricted (range chosen by hand) to roughly match observations)
getpriordensities <- function(pbeta0, pbeta1, pbeta2, pbeta3, pkappa, pSigma){
    priordensities <- vector("list", length = 51) #need to maintain this by hand
    priordensities[[1]] <- density(pbeta0[, 1])
    priordensities[[2]] <- density(pbeta0[, 2])
    priordensities[[3]] <- density(pbeta0[, 3])
    priordensities[[4]] <- density(pbeta0[, 4])
    priordensities[[5]] <- density(pbeta0[, 5])
    priordensities[[6]] <- density(pbeta0[, 6])

    priordensities[[7]] <- density(pbeta1[, 1])
    priordensities[[8]] <- density(pbeta1[, 2])
    priordensities[[9]] <- density(pbeta1[, 3])
    priordensities[[10]] <- density(pbeta1[, 4])
    priordensities[[11]] <- density(pbeta1[, 5])
    priordensities[[12]] <- density(pbeta1[, 6])

    priordensities[[13]] <- density(pbeta2[, 1])
    priordensities[[14]] <- density(pbeta2[, 2])
    priordensities[[15]] <- density(pbeta2[, 3])
    priordensities[[16]] <- density(pbeta2[, 4])
    priordensities[[17]] <- density(pbeta2[, 5])
    priordensities[[18]] <- density(pbeta2[, 6])

    priordensities[[19]] <- density(pbeta3[, 1])
    priordensities[[20]] <- density(pbeta3[, 2])
    priordensities[[21]] <- density(pbeta3[, 3])
    priordensities[[22]] <- density(pbeta3[, 4])
    priordensities[[23]] <- density(pbeta3[, 5])
    priordensities[[24]] <- density(pbeta3[, 6])

    priordensities[[25]] <- density(pkappa[, 1])
    priordensities[[26]] <- density(pkappa[, 2])
    priordensities[[27]] <- density(pkappa[, 3])
    priordensities[[28]] <- density(pkappa[, 4])
    priordensities[[29]] <- density(pkappa[, 5])
    priordensities[[30]] <- density(pkappa[, 6])

    priordensities[[31]] <- density(pSigma[, 1, 1], from = 0, to = 1000)
    priordensities[[32]] <- density(pSigma[, 2, 1], from = -100, to = 100)
    priordensities[[33]] <- density(pSigma[, 3, 1], from = -100, to = 100)
    priordensities[[34]] <- density(pSigma[, 4, 1], from = -100, to = 100)
    priordensities[[35]] <- density(pSigma[, 5, 1], from = -100, to = 100)
    priordensities[[36]] <- density(pSigma[, 6, 1], from = -100, to = 100)
    priordensities[[37]] <- density(pSigma[, 2, 2], from = 0, to = 1000)
    priordensities[[38]] <- density(pSigma[, 3, 2], from = -100, to = 100)
    priordensities[[39]] <- density(pSigma[, 4, 2], from = -100, to = 100)
    priordensities[[40]] <- density(pSigma[, 5, 2], from = -100, to = 100)
    priordensities[[41]] <- density(pSigma[, 6, 2], from = -100, to = 100)
    priordensities[[42]] <- density(pSigma[, 3, 3], from = 0, to = 1000)
    priordensities[[43]] <- density(pSigma[, 4, 3], from = -100, to = 100)
    priordensities[[44]] <- density(pSigma[, 5, 3], from = -100, to = 100)
    priordensities[[45]] <- density(pSigma[, 6, 3], from = -100, to = 100)
    priordensities[[46]] <- density(pSigma[, 4, 4], from = 0, to = 1000)
    priordensities[[47]] <- density(pSigma[, 5, 4], from = -100, to = 100)
    priordensities[[48]] <- density(pSigma[, 6, 4], from = -100, to = 100)
    priordensities[[49]] <- density(pSigma[, 5, 5], from = -100, to = 100)
    priordensities[[50]] <- density(pSigma[, 6, 5], from = -100, to = 100)
    priordensities[[51]] <- density(pSigma[, 6, 6], from = 0, to = 1000)
    return(priordensities)
}

#is true value in 95% HPD interval?
#Arguments:
#theta is a vector of estimates of a parameter (iterations x 1)
#truetheta is true value
#Value: is truetheta in HPD intervals (logical)?
inHPD <- function(theta,truetheta){
    n <- length(theta)
    hpdi <- HPDinterval(as.mcmc(array(theta, dim = c(n, 1))))
    return(truetheta >= hpdi[1] & truetheta <= hpdi[2])
}


#get highest density regions for tracer
#Arguments:
#ncdfname: name of netcdf file containing tracer data
#alpha: parameter determining region we want: 100(1 - alpha)% highest density region, e.g. 0.2 for 80% region
#Value:
#Raster extracted from netcdf file, with values set to NA if outside region of interest
#Notes: code based on https://gis.stackexchange.com/questions/19629/confidence-interval-from-raster-data
gettracerhdr <- function(ncdfname, alpha){
    ncbrick <- brick(ncdfname)
    a <- getValues(area(ncbrick)) #cell areas
    sbrick <- getValues(ncbrick) * a #multiply each cell value by cell area
    sbrick <- sbrick / sum(sbrick) #scale so we sum to 1
    pvec <- sort(sbrick, decreasing = TRUE)
    d <- cumsum(pvec)
    dpos <- d[d <= (1 - alpha)]
    region <- ncbrick
    values(region) <- sbrick
    region[region < pvec[length(dpos) + 1]]  <- NA #length(dpos) + 1 to ensure we get at least the proportion requested
    print("sum of densities in region:")
    print(cellStats(region, 'sum'))
    tracerregion <- ncbrick
    tracerregion[sbrick < pvec[length(dpos) + 1]]  <- NA #length(dpos) + 1 to ensure we get at least the proportion requested
    return(tracerregion)
}

#get highest density regions for tracer
#Arguments:
#ncdfname: name of netcdf file containing tracer data
#minvalue: lowest value we want to occur in region
#lonrange, latrange: ranges of longitude and latitude we want
#Value:
#Raster extracted from netcdf file, with values set to NA if outside region of interest
gettracerhdrfrommin <- function(ncdfname, minvalue, lonrange, latrange){
    ncbrick <- brick(ncdfname)
    ncbrick <- crop(ncbrick, extent(rbind(lonrange, latrange)))
    vals <- getValues(ncbrick)
    ncbrick[vals < minvalue]  <- NA
    print("range of values in region:")
    print(cellStats(ncbrick, 'range'))
    return(ncbrick)
}


#construct a data frame containing tracer concentrations for all cells in patch, and all cells enclosing points of interest
#Arguments:
#inpatch: RasterBrick returned by readvsdata(), containing gridded tracer concentration, set to NA for cells outside patch
#enclosepoints: RasterBrick returned by readvsdata(), containing gridded tracer concentration, set to NA for cells outside region enclosing all points of interest
#inpatch: RasterBrick returned by readvsdata(), containing gridded tracer concentration, set to NA for cells outside patch
#highpatch: RasterBrick returned by readvsdata(), containing gridded tracer concentration, set to NA for cells with values below max observed at study sites
#Value: list containing:
#tracerdistribution: data frame containing variables tracer (tracer concentration), Patch (In or Out, depending on whether tracer value was not NA for inpatch alone, or for both inpatch and enclosepoints), cellarea (area of grid cell in kilometres squared)
#tracerdistributiontrunc: as above, but with values higher than max observed removed
buildtracerdistribution <- function(inpatch, enclosepoints, highpatch){
    tracerdistribution <- data.frame(tracer = as.numeric(getValues(enclosepoints)), Patch = "Out", cellarea = getValues(area(enclosepoints)))
    tracerdistribution$Patch[!is.na(getValues(inpatch))] <- "In"
    tracerdistributiontrunc <- tracerdistribution
    hightracerdistribution <- data.frame(tracer = as.numeric(getValues(highpatch)), Patch = "High", cellarea = getValues(area(highpatch)))
    tracerdistributiontrunc <- tracerdistributiontrunc[is.na(hightracerdistribution$tracer) & !is.na(tracerdistribution$tracer), ]
    tracerdistribution <- tracerdistribution[!is.na(tracerdistribution$tracer), ]
    return(list(tracerdistribution = tracerdistribution, tracerdistributiontrunc = tracerdistributiontrunc))
}

#Plot log density against log tracer for each category, with predictions from model
#Arguments:
#vsdata: data frame produced by readvsdata, containing variable Patch (In or Out)
#bothcounts: list of data frames produced by processbothcounts(), containing counts for each category by each observer
#logtracercenter: centre for centered and scaled log tracer at observations
#logtracerscale: scale for centered and scaled log tracer at observations
#beta0 (iterations x categories): intercept
#beta1 (iterations x categories): tracer effect
#beta2 (iterations x categories): patch effect
#beta3 (iterations x categories): intercept
#kappa (iterations x categories): detectability
#fname: name of pdf file to write
#zerotreatment: how we represent zero sample densities. "halfLOD" (default) puts point at half detection limit, "onXaxis" puts point on x axis, "direct" plots at zero (only sensible on arithmetic scale)
#scale: "log" (default) or "arithmetic" scale for axes
#maxtracer: max value of tracer by which to scale x axis
#Value: writes to pdf file fname.
#One panel for each category, log density on y axis, unscaled log tracer on x axis (over observed ranges in and out of patch). Observations for which density was below detection limit plotted as half detection limit, with open symbols. Posterior mean density from model, corrected for detectability, and equal-tailed 95% credible interval, overlaid.
plotdensvstracer <- function(vsdata, bothcounts, logtracercenter, logtracerscale, beta0, beta1, beta2, beta3, kappa, fname, zerotreatment = "halfLOD", scale = "log", maxtracer){
    pdf(file = fname, width = 7, height = 7)
    par(mfrow = c(3, 2))
    par(mar = c(4, 5, 2, 4))
    mycolors <- brewer.pal(3, "Dark2")
    if(zerotreatment == "halfLOD"){
        mypch <- c(16, 1)
    } else if(zerotreatment == "onXaxis"){
        mypch  <- c(16, NA) #we'll put markers on x axis instead for zero densities
    } else if(zerotreatment == "direct"){
        mypch  <- c(16, 16)
    } else {
        stop(paste("Option zerotreatment = ", zerotreatment, "not recognized"))
        dev.off()
    }
    colvec <- (vsdata$Patch == "Out") + 1
    LOD <- 1 / vsdata$areakm2
    meanarea <- mean(vsdata$areakm2)
    logmaxtracer <- log(maxtracer)
    examplecounts <- c(1, 10, 100, 1000)
    exampledensity <- examplecounts / meanarea
                     
    for(i in 1:6){
        meancount <- rowMeans(cbind(bothcounts$countsRH[, i], bothcounts$countsFC[, i]))
        belowLOD <- meancount == 0
        pchvec <- mypch[belowLOD + 1]
        meandensity <- meancount / vsdata$areakm2
        if(zerotreatment == "direct"){
            LODdens <- meandensity
        } else {
            LODdens <- replacebelowLOD(meandensity, LOD, method = "halfLOD", missval = 0)
        }
        pdens <- predictdensvstracer(vsdata = vsdata, logtracercenter = logtracercenter, logtracerscale = logtracerscale, beta0 = beta0, beta1 = beta1, beta2 = beta2, beta3 = beta3, kappa = kappa, i = i)
        pdensinx <- c(pdens$xinunscale, rev(pdens$xinunscale))
        pdensiny <- c(apply(pdens$predin, 2, quantile, 0.025), rev(apply(pdens$predin, 2, quantile, 0.975)))
        pdensoutx <- c(pdens$xoutunscale, rev(pdens$xoutunscale))
        pdensouty <- c(apply(pdens$predout, 2, quantile, 0.025), rev(apply(pdens$predout, 2, quantile, 0.975)))

        if(scale == "log"){
            plot(log(vsdata$tracer / maxtracer), log(LODdens), xlab = "log(tracer)", ylab = expression(log(density/km^-2)), pch = pchvec, col = adjustcolor(mycolors[colvec], 0.4), ylim = c(-6, 14)) #y axis range set by hand
            polygon(x = pdensinx - logmaxtracer, y = pdensiny, col = adjustcolor(mycolors[1], 0.2), border = NA)
            polygon(x = pdensoutx - logmaxtracer, y = pdensouty, col = adjustcolor(mycolors[2], 0.2), border = NA)
            lines(pdens$xinunscale - logmaxtracer, colMeans(pdens$predin), lwd = 2, col = mycolors[1])
            lines(pdens$xoutunscale - logmaxtracer, colMeans(pdens$predout), lwd = 2, col = mycolors[2])
            axl <- par("usr")
            if(zerotreatment == "onXaxis"){
                points(log(vsdata$tracer[belowLOD] / maxtracer), rep(axl[3], sum(belowLOD)), pch = "|", cex = 1.5, col = adjustcolor(mycolors[colvec[belowLOD]], 0.6)) 
            }
            axis(side = 4, at = log(exampledensity), labels = examplecounts)
            mtext("typical count", side = 4, line = 2, cex = 0.7)
        } else {
            plot(vsdata$tracer / maxtracer, LODdens, xlab = "tracer", ylab = expression(density/km^-2), pch = pchvec, col = adjustcolor(mycolors[colvec], 0.4), ylim = c(0, max(LODdens))) #y axis range set by hand
            polygon(x = exp(pdensinx) / maxtracer, y = exp(pdensiny), col = adjustcolor(mycolors[1], 0.2), border = NA)
            polygon(x = exp(pdensoutx) / maxtracer, y = exp(pdensouty), col = adjustcolor(mycolors[2], 0.2), border = NA)
            lines(exp(pdens$xinunscale) / maxtracer, colMeans(exp(pdens$predin)), lwd = 2, col = mycolors[1])
            lines(exp(pdens$xoutunscale) / maxtracer, colMeans(exp(pdens$predout)), lwd = 2, col = mycolors[2])
            axl <- par("usr")
        }
        if(i < 6){
            label <- bquote(paste(.(letters[i]), ":", ~italic(.(colnames(bothcounts$countsRH[i])))))
        } else {#don't want plastic in italic
            label <- bquote(paste(.(letters[i]), ":", ~.(colnames(bothcounts$countsRH[i]))))
        }
        text(axl[1], axl[4] - 0.1 * (axl[4] - axl[3]), label, pos = 4)
        if(i == 1){
            if(zerotreatment == "direct"){
                legend("right", pch = mypch, col = mycolors[1:2], legend = c("in patch", "out of patch"), bty = "n")
            } else {
                if(zerotreatment == "halfLOD"){
                    legendpch = c(16, 16, 1)
                } else if(zerotreatment == "onXaxis"){
                    legendpch = c(16, 16, charToRaw("|"))
                }
                legend("bottomright", pch = legendpch, col = c(mycolors[1:2], "black"), legend = c("in patch", "out of patch", "below detection limit"), bty = "n")
            }
        }
    }
    dev.off()
}

#replace values below limit of detection
#Arguments:
#x: variable with some values below limit of detection
#LOD: limit of detection
#method: one of "halfLOD", "zero"
#missval: value used to indicate less than limit of detection
#Value:
#x with values recorded as <LOD replaced by either half LOD or zero
replacebelowLOD <- function(x, LOD, method, missval){
  if(method == "halfLOD"){
    x[x == missval] <- LOD[x == missval] / 2
  } else if(method == "zero"){
    x[x == missval] <- 0
  } else {
    print(paste("replacebelowLOD(): method", method, "not implemented"))
  }
  return(as.numeric(x))
}

#predict density for a given category on a one-dimensional grid of tracer concentrations, for in and out of patch
#Arguments:
#vsdata: data frame produced by readvsdata, containing variable Patch (In or Out)
#logtracercenter: centre for centered and scaled log tracer at observations
#logtracerscale: scale for centered and scaled log tracer at observations
#beta0 (iterations x categories): intercept
#beta1 (iterations x categories): tracer effect
#beta2 (iterations x categories): patch effect
#beta3 (iterations x categories): intercept
#kappa (iterations x categories): detectability
#i: category we want
#Value: list containing
#predin, predout: predicted log densities in and out of patch. Array, iterations x 100 log tracer concentrations
#xinunscale, xoutunscale: log tracer concentrations (not centered or scaled) in and out of patch at which these predictions made. Vector, 100 elements
predictdensvstracer <- function(vsdata, logtracercenter, logtracerscale, beta0, beta1, beta2, beta3, kappa, i){
    xinrange <- range((log(vsdata$tracer[vsdata$Patch == "In"]) - logtracercenter) / logtracerscale) #scale in same way as Stan model
    xoutrange <- range((log(vsdata$tracer[vsdata$Patch == "Out"]) - logtracercenter) / logtracerscale)
    xin <- seq(from = xinrange[1], to = xinrange[2], length.out = 100)
    xout <- seq(from = xoutrange[1], to = xoutrange[2], length.out = 100)
    predin <- log(kappa[, i]) + beta0[, i] + beta2[, i] + (beta1[, i] + beta3[, i]) %*% t(xin)
    predout <- log(kappa[, i]) + beta0[, i] + beta1[, i] %*% t(xout)
    xinunscale <- xin * logtracerscale + logtracercenter
    xoutunscale <- xout * logtracerscale + logtracercenter
    return(list(predin = predin, predout = predout, xinunscale = xinunscale, xoutunscale = xoutunscale))
}

#plot difference in density between In and Out for each category of object
#Arguments:
#tracerdistribution: data frame containing variables tracer (tracer concentration), Patch (In or Out, depending on whether tracer value was not NA for inpatch alone, or for both inpatch and enclosepoints), cellarea (area of grid cell in kilometres squared)
#logtracercenter: centre for centered and scaled log tracer at observations
#logtracerscale: scale for centered and scaled log tracer at observations
#beta0 (iterations x categories): intercept
#beta1 (iterations x categories): tracer effect
#beta2 (iterations x categories): patch effect
#beta3 (iterations x categories): interaction
#pbeta0, pbeta1, pbeta2, pbeta3: parameters as above, but sampled from prior
#bothcounts: list of data frames containing counts (used only for names)
#fname: name of pdf file to produce
#Value: produces pdf file fname, one panel per category, density curves for difference in log concentration between In and Out
plotinvsout <- function(tracerdistribution, logtracercenter, logtracerscale, beta0, beta1, beta2, beta3, pbeta0, pbeta1, pbeta2, pbeta3, bothcounts, fname){
    pdf(file = fname, width = 7, height = 7)
    mycolors <- brewer.pal(3, "Dark2")
    par(mfrow = c(3, 2))
    par(mar = c(4, 5, 2, 2))
    logtracer <- (log(tracerdistribution$tracer) - logtracercenter) / logtracerscale #center and scale in exactly the same way as was done for observations
    ltin <- logtracer[tracerdistribution$Patch == "In"]
    ltout <- logtracer[tracerdistribution$Patch == "Out"]
    wtin <- tracerdistribution$cellarea[tracerdistribution$Patch == "In"]
    wtin <- wtin / sum(wtin)
    wtout <- tracerdistribution$cellarea[tracerdistribution$Patch == "Out"]
    wtout <- wtout / sum(wtout)
    for(i in 1:6){
        predin <- beta0[, i] + beta2[, i] + (beta1[, i] + beta3[, i]) %*% t(ltin)
        predout <- beta0[, i] + beta1[, i] %*% t(ltout)
        muin <- apply(predin, 1, weighted.mean, w = wtin) #weight means by cell area
        muout <- apply(predout, 1, weighted.mean, w = wtout)
        diffmu <- muin - muout
        ppredin <- pbeta0[, i] + pbeta2[, i] + (pbeta1[, i] + pbeta3[, i]) %*% t(ltin)
        ppredout <- pbeta0[, i] + pbeta1[, i] %*% t(ltout)
        pmuin <- apply(ppredin, 1, weighted.mean, w = wtin) #weight means by cell area
        pmuout <- apply(ppredout, 1, weighted.mean, w = wtout)
        pdiffmu <- pmuin - pmuout

        dens <- density(diffmu)
        plot(dens$x, dens$y, type = "l", ylab = "probability density", xlab =  expression(Delta~log(density/km^-2)), ylim = c(0, 0.8))
        axl <- par("usr")
        posx <- dens$x[dens$x > 0]
        posy <- dens$y[dens$x > 0]
        polygon(c(posx, rev(posx)), c(rep(0, length(posx)), rev(posy)), border = NA, col = adjustcolor("black", 0.2))
        abline(v = 0, lty = "dashed")
        pdens <- density(pdiffmu)
        lines(pdens$x, pdens$y, lty = "dotted")
        ppos <- sum(diffmu > 0) / length(diffmu)
        text(axl[1] + 0 * (axl[2] - axl[1]), axl[4] - 0.2 * (axl[4] - axl[3]), bquote(paste("P(", Delta, ">0)=",.(round(ppos, 3)), sep = "")), pos = 4)         
        if(i < 6){
            label <- bquote(paste(.(letters[i]), ":", ~italic(.(colnames(bothcounts$countsRH[i])))))
        } else {#don't want plastic in italic
            label <- bquote(paste(.(letters[i]), ":", ~.(colnames(bothcounts$countsRH[i]))))
        }
        text(axl[1], axl[4] - 0.1 * (axl[4] - axl[3]), label, pos = 4)
    }
    dev.off()
}

#plot posterior sample of beta0 against log kappa for each category
#Arguments:
#kappa: iterations x categories, detectability
#beta0: iterations x categories, intercept
#fname: name of pdf file to write
#Value: scatter plot of beta0 against log kappa for each category written to fname
plotkappabeta0 <- function(kappa, beta0, fname){
    pdf(file = fname, width = 7, height = 7)
    par(mfrow = c(3, 2))
    par(mar = c(4, 5, 2, 2))
    for(i in 1:6){
        plot(log(kappa[, i]), beta0[, i], pch = ".", col = adjustcolor("black", 0.2), xlab = bquote(log(kappa[.(i)])), ylab = bquote(beta[0*.(i)]))
        axl <- par("usr")
        if(i < 6){
            label <- bquote(paste(.(letters[i]), ":", ~italic(.(colnames(bothcounts$countsRH[i])))))
        } else {#don't want plastic in italic
            label <- bquote(paste(.(letters[i]), ":", ~.(colnames(bothcounts$countsRH[i]))))
        }
        text(axl[1], axl[4] - 0.1 * (axl[4] - axl[3]), label, pos = 4)
    }
    dev.off()
}

#produce a LaTeX table summarizing posterior distributions of parameters
#Arguments:
#beta0, beta1, beta2, beta3 (iterations x categories): intercept, tracer, patch and interaction coefficients
#kappa (iterations x categories): detectability
#L_Sigma: Cholesky factor of error covariance matrix (iterations x components x  components)
#cnames: names of categories
#fname: name of file to which LaTeX output should be written
#Value:
#LaTeX code for table of posterior means and 95% HPD intervals, written to fname
#Note: will currently only work for 6 components: indices of covariance matrices hard coded
printparametertable <- function(beta0, beta1, beta2, beta3, kappa, L_Sigma, cnames, fname){
    beta0summary <- posteriorsummaryvector(beta0)
    beta1summary <- posteriorsummaryvector(beta1)
    beta2summary <- posteriorsummaryvector(beta2)
    beta3summary <- posteriorsummaryvector(beta3)
    kappasummary <- posteriorsummaryvector(kappa)
    
    mfun <- function(x){x %*% t(x)}
    Sigma <- t(apply(L_Sigma, 1, mfun)[c(1, 7, 8, 13, 14, 15, 19, 20, 21, 22, 25, 26, 27, 28, 29, 31, 32, 33, 34, 35, 36), ])#gets the lower triangle of Sigma by rows: will only work for m = 6
    sigmasummary <- posteriorsummaryvector(Sigma)
    m <- dim(beta0)[2]
    mytable <- array(dim = c(11, m)) #will only work for m = 6
    rownames(mytable) <- c("$\\bm \\beta_0$", "$\\bm \\beta_1$", "$\\bm \\beta_2$", "$\\bm \\beta_3$","$\\bm \\kappa$", "$\\bm \\sigma_1$", "$\\bm \\sigma_2$", "$\\bm \\sigma_3$", "$\\bm \\sigma_4$", "$\\bm \\sigma_5$", "$\\bm \\sigma_6$") #will only work for m = 6
    colnames(mytable) <- cnames
    mindex <- 1
    for(i in 1:m){
        mytable[1, i] <- extractposteriorsummary(beta0summary, i)
        mytable[2, i] <- extractposteriorsummary(beta1summary, i)
        mytable[3, i] <- extractposteriorsummary(beta2summary, i)
        mytable[4, i] <- extractposteriorsummary(beta3summary, i)
        mytable[5, i] <- extractposteriorsummary(kappasummary, i)
        rowindex <- 5
        for(j in 1:i){
            mytable[rowindex + i, j] <- extractposteriorsummary(sigmasummary, mindex)
            mindex <- mindex + 1
        }
    }
    xt <- xtable(mytable)
    align(xt) <- c("r", rep("p {3cm}", m))
    print(xt, sanitize.text.function = function(x){x}, file = fname)
}

#get posterior mean and 95% highest density region for a vector-valued parameter
#Arguments: x (iterations x components)
#lambda: Box-Cox transformation parameter between 0 and 1 (default 1). Values less than 1 mean we get positive density estimate only on the positive real line
#Value: list containing mean and an array in which rows are lower and upper bounds of 95% HDR region for each component of x
posteriorsummaryvector <- function(x, lambda = 1){
    if(length(dim(x)) == 2){#x really is a vector-valued parameter
        xmean <- colMeans(x)
        s <- dim(x)[2]
        myhdr <- function(y){
            hdr(y, prob = 95, lambda = lambda)$hdr
        }
        xhdr <- apply(x, 2, FUN = myhdr)
    } else {#x is actually a scalar-valued parameter
        xmean <- mean(x)
        xhdr <- hdr(x, prob = 95, lambda = lambda)$hdr
    }
    return(list(mean = xmean, hdr = xhdr))
}

#extract posterior mean and hdr region for a parameter in a form we can print using xtable
#Arguments: x: object returned by posteriorsummaryvector
#i: index of the component within x for which we want summary
#format: optional format string (default "%.2f")
#Value: a string giving posterior mean and all the intervals making up the credible region
extractposteriorsummary <- function(x, i, format = "%.2f"){
    if(class(x$hdr)[1] == "matrix"){
        if(dim(x$hdr)[1] == 1){#parameter is really a scalar
            psumm <- c(sprintf(paste(format, " (", format, ", ", format, ")\n", sep = ""), x$mean[i], x$hdr[1], x$hdr[2]))
            } else {
                psumm <- c(sprintf(paste(format, " (", format, ", ", format, ")\n", sep = ""), x$mean[i], x$hdr[1, i], x$hdr[2, i]))
            }
    } else {#hdr is more than one disjoint interval, in list
        nint <- length(x$hdr[[i]]) / 2
        psumm <- sprintf(format, x$mean[i])
        for(j in 1:nint){
            psumm <- paste(psumm, sprintf(paste("(", format, ", ", format, ")", sep = ""), x$hdr[[i]][2 * j - 1], x$hdr[[i]][2 * j]), sep = " ")
        }
        psumm <- paste(psumm, "\n", sep = "")
    }
    return(psumm)
}

#plot collated output from simulations
#Arguments:
#truetheta is vector of true parameter values
#densities is a list of lists (first dimension replicates, second dimension parameters): each element is a kernel density estimate
#priordensities: list of kernel density estimates for prior for each parameter
#inHPDs: array, simulations x parameters, logical: was true value of parameter in HPD interval from estimation?
#fname: name of pdf file to produce for parameters other than Sigma
#fnameSigma: pdf file name for Sigma
#Value: plot posterior densities and true values of each parameter to pdf files fname and fnameSigma
#Note: x axis labels, limits, etc must all be maintained by hand.
plotsimdens <- function(truetheta, densities, priordensities, inHPDs, fname, fnameSigma){
    pdf(file = fname, width = 7, height = 7)
    par(mfrow=c(5, 6))
    par(mar = c(3, 3, 0.25, 0.25))
    par(mgp = c(2, 1, 0))
    nparm <- 30 #length(densities[[1]])
    ndens <- length(densities)
    scores <- colSums(inHPDs)
    iter <- dim(inHPDs)[1]
    xlabs <- c(bquote(beta[0*1]),
               bquote(beta[0*2]),
               bquote(beta[0*3]),
               bquote(beta[0*4]),
               bquote(beta[0*5]),
               bquote(beta[0*6]),
               bquote(beta[1*1]),
               bquote(beta[1*2]),
               bquote(beta[1*3]),
               bquote(beta[1*4]),
               bquote(beta[1*5]),
               bquote(beta[1*6]),
               bquote(beta[2*1]),
               bquote(beta[2*2]),
               bquote(beta[2*3]),
               bquote(beta[2*4]),
               bquote(beta[2*5]),
               bquote(beta[2*6]),
               bquote(beta[3*1]),
               bquote(beta[3*2]),
               bquote(beta[3*3]),
               bquote(beta[3*4]),
               bquote(beta[3*5]),
               bquote(beta[3*6]),
               bquote(kappa[1]),
               bquote(kappa[2]),
               bquote(kappa[3]),
               bquote(kappa[4]),
               bquote(kappa[5]),
               bquote(kappa[6]),
               bquote(sigma[1*1]),
               bquote(sigma[1*2]),
               bquote(sigma[1*3]),
               bquote(sigma[1*4]),
               bquote(sigma[1*5]),
               bquote(sigma[1*6]),
               bquote(sigma[2*2]),
               bquote(sigma[2*3]),
               bquote(sigma[2*4]),
               bquote(sigma[2*5]),
               bquote(sigma[2*6]),
               bquote(sigma[3*3]),
               bquote(sigma[3*4]),
               bquote(sigma[3*5]),
               bquote(sigma[3*6]),
               bquote(sigma[4*4]),
               bquote(sigma[4*5]),
               bquote(sigma[4*6]),
               bquote(sigma[5*5]),
               bquote(sigma[5*6]),
               bquote(sigma[6*6]))
    myletters <- c(letters, "aa", "ab", "ac", "ad")
    for(i in 1:(nparm)){
        mylabel <- paste(myletters[i], ": ", scores[i], "/", iter, sep = "")
        plotparm(densities = densities, priordensities = priordensities, i = i, ndens = ndens, truetheta = truetheta, label = mylabel, xlabs = xlabs)
    }
    dev.off()
    pdf(file = fnameSigma, width = 7, height = 7)
    par(mfrow=c(6, 6))
    par(mar = c(3, 3, 0.25, 0.25))
    par(mgp = c(2, 1, 0))
    k <- 1
    for(j in 1:6){
        for(i in 1:6){
            if(i >= j){
                whichdens <- k + 30
                mylabel <- paste(letters[k], ": ", scores[whichdens], "/", iter, sep = "")
                plotparm(densities = densities, priordensities = priordensities, i = whichdens, ndens = ndens, truetheta = truetheta, label = mylabel, xlabs = xlabs)
                k <- k + 1
            } else {
                plot.new()
            }
        }
    }
    dev.off()
}

#plot density estimates for a single parameter from multiple simulations
#Arguments:
#densities is a list of lists (first dimension replicates, second dimension parameters): each element is a kernel density estimate
#priordensities: list of kernel density estimates of prior distribution for each parameter
#i is the element we want to plot (second dimension of densities)
#ndens is number of simulations
#truetheta is vector of true parameter values
#label: if not NULL (default), letter for panel label
#xlim (default NULL): range for x axis (if null, chosen from data)
#Value: plot kernel density estimates from simulations, line at true value
plotparm <- function(densities, priordensities, i, ndens, truetheta, xlabs = NULL, label = NULL, xlim = NULL){
    mycols <- brewer.pal(4, "Dark2")
    xrange <- 0
    yrange <- 0
    for(j in 1:ndens){
        xrange <- range(c(xrange, truetheta[i], densities[[j]][[i]]$x))
        yrange <- range(c(yrange, densities[[j]][[i]]$y), priordensities[[i]]$y)
    }

    if(!is.null(xlim)){
        xrange <- xlim
    }

    plot(densities[[1]][[i]], xlim = xrange, ylim = yrange, type = "n", main="", xlab=xlabs[i], ylab = "density")
    abline(v=truetheta[i], col = mycols[4], lwd = 2)
    for(j in 1:ndens){
      lines(densities[[j]][[i]], col = adjustcolor("black", 0.2))      
    }
    lines(priordensities[[i]], lty = "dashed")

    if(!is.null(label)){
        axlims <- par("usr")
        text(axlims[1] + 0.3 * (axlims[2] - axlims[1]), axlims[4] - 0.1 * (axlims[4] - axlims[3]), label)
    }
}

#print out summary statistics (based on means of counts from the two observers) in and out of the patch, for each neuston taxon, plastic, and sum of neuston
#Arguments:
#vsdata: data frame containing at least the variables areakm2 and Patch (In or Out)
#bothcounts: list containing two data frames (bothcountsRH and bothcountsFC), each with counts of neuston taxa (first 5 columns) and plastic for each location, with rows in same order as vsdata
#Value: prints out summary statistics for In and Out, for each neuston taxon, plastic, and total neuston
summarizedensity <- function(vsdata, bothcounts){
    for(i in 1:6){
        meancount <- rowMeans(cbind(bothcounts$countsRH[, i], bothcounts$countsFC[, i]))
        meandensity <- meancount / vsdata$areakm2
        print(paste(names(bothcounts$countsRH[i]), " per km2:", sep = ""))
        summarydens <- tapply(meandensity, vsdata$Patch, summary)
        print(lapply(summarydens, formatC, format = "e", digits = 2))
    }
    totalneustonRH <- rowSums(bothcounts$countsRH[, 1:5])
    totalneustonFC <- rowSums(bothcounts$countsFC[, 1:5])
    totalneustonmean <- (totalneustonRH + totalneustonFC) / 2
    totalneustonmeandensity <- totalneustonmean / vsdata$areakm2
    print("total neuston per km2:")
    summarydens <- tapply(totalneustonmeandensity, vsdata$Patch, summary)
    print(lapply(summarydens, formatC, format = "e", digits = 2))
}

#get maximum value of tracer over a set of netcdf4 files
#Arguments:
#tracerfiles: vector of netcdf4 file names
#Value: maximum value of tracer concentration over all cells in these files
getmaxtracer <- function(tracerfiles){
    maxtracer <- 0
    for(f in tracerfiles){
        ftracer <- brick(f)
        fmax <- cellStats(ftracer, 'max', asSample = FALSE)
        maxtracer <- max(maxtracer, fmax)
    }
    return(maxtracer)
}
