# Supplementary material for: High concentrations of floating neustonic life in the plastic-rich North Pacific Garbage Patch
Source: PLoS Biol. 2023 May 4;21(5):e3001646. doi: 10.1371/journal.pbio.3001646 (PMC10159152; doi:10.1371/journal.pbio.3001646)
Supplement: S1 Data — (ZIP) [file pbio.3001646.s002.zip › marginal.cpp]

// Tell Rcpp to rely on the RcppGSL package to find GSL library and headers
// [[Rcpp::depends(RcppGSL)]]
// [[Rcpp::depends(RcppArmadillo)]]

#include <RcppArmadillo.h>
#include <RcppGSL.h>

//logsumexp function from https://stackoverflow.com/questions/4169981/logsumexp-implementation-in-c (converted to Rcpp)
//Arguments: nums is a numeric vector, and size_t is the largest index to include (we will use all the elements up to and including ct)
//Value: logsumexp of the first ct elements of nums
double logsumexp(Rcpp::NumericVector nums, size_t ct) {
  double outval;
  double max_exp = nums[0], sum = 0.0;
  size_t i;
  for (i = 1 ; i < ct ; i++){
    if (nums[i] > max_exp){
      max_exp = nums[i];
    }
  }
  for (i = 0; i < ct ; i++){
    sum += exp(nums[i] - max_exp);
  }
  outval = log(sum) + max_exp;
  return outval;
}


// [[Rcpp::export]]
Rcpp::NumericVector clbivariatebinPois(const Rcpp::NumericMatrix lambda, const Rcpp::NumericMatrix loglambda, const Rcpp::NumericVector kappa, const Rcpp::NumericVector logkappa, const Rcpp::NumericVector logoneminuskappa, const Rcpp::IntegerVector z1, const Rcpp::IntegerVector z2, const int m, const int largestmin, const int iter){
  /*log marginal probability for a bivariate binomial-Poisson hierarchical distribution, over conditionally independent categories, and integrated by Monte Carlo over observation-level random effect (note that this is for a single draw from the posterior density for the parameters)
//Arguments:
//lambda, loglambda, kappa, logkappa, logoneminuskappa: parameters in both arithmetic and log forms, where
//kappa is success probability in binomial, lambda is Poisson parameter. Both lambda and loglambda are matrices (Monte Carlo draws from observation-level random effects x categories). All of kappa, logkappa, logoneminuskappa are vectors (one element per category, because these things don't depend on the random effects)
//z1, z2: two counts observed (vectors, one element per category
//m: integer, number of categories
//largestmin: integer, largest min over z1 and z2 within a category (we need at most largestmin + 1 elements to do the log marginal prob calculation)
//iter: number of Monte Carlo iterations for integration
//Value: vector, log marginal probability in each Monte Carlo iteration (we just then need to do logSumExp(ml) - log(iter) to get a Monte Carlo estimate of the log marginal likelihood)
//Johnson, Kotz and Balakrishnan (1997), Discrete Multivariate Distributions, p. 115. eq 36.95 with p01 = p10 = kappa(1 - kappa), p11 = kappa^2 */

  int zmin;
  int i, j, k;
  Rcpp::NumericVector lcontrib(largestmin + 1);
  Rcpp::NumericVector l1(m);
  Rcpp::NumericVector llp1(m);
  Rcpp::NumericVector llp11(m);
  Rcpp::NumericVector logsumexpcontrib(m);
  Rcpp::NumericVector ml(iter);

  for(k = 0; k < iter; k++){
    for(j = 0; j < m; j++){
      zmin = std::min(z1[j], z2[j]);
      l1[j] = -lambda(k, j) * (2.0 * kappa[j] - std::pow(kappa[j], 2.0));
      llp1[j] = loglambda(k, j) + logkappa[j] + logoneminuskappa[j];
      llp11[j] = loglambda(k, j) + 2.0 * logkappa[j];
      for(i = 0; i < zmin + 1; i++){
	lcontrib[i] = l1[j] - lgamma(z1[j] - i + 1) - lgamma(z2[j] - i + 1) - lgamma(i + 1) + (z1[j] + z2[j] - 2.0 * i) * llp1[j] + i * llp11[j];
      }
      logsumexpcontrib[j] = logsumexp(lcontrib, zmin + 1);
    }
    ml[k] = sum(logsumexpcontrib);
  }
  return ml;
}
