# Supplementary material for: High concentrations of floating neustonic life in the plastic-rich North Pacific Garbage Patch
Source: PLoS Biol. 2023 May 4;21(5):e3001646. doi: 10.1371/journal.pbio.3001646 (PMC10159152; doi:10.1371/journal.pbio.3001646)
Supplement: S1 Data — (ZIP) [file pbio.3001646.s002.zip › vortexswim_both.csv]

Counted by	File Name	Sample name	unidentified blue dots	fish	Velella	Porpita	Halobates	Copepods	Janthina	plastic	Glaucus	unknown gelatenous organisms	Wood	Nudi.maybe	rock	Planes	Physalia	small brown gastropod.maybe	unknown larvae.maybe	Ostracod.maybe	rope	Isopod.maybe	unknown Crustacean	sum	number of sp
RH	Copy of KLL_154a	TLS_154	1250	8	0	0	0	0	0	0	0	0	0	0	0	0	0	0	0	0	0	0	0	1258	2
FC	Copy of KLL_154a	TLS_154	1270	8	0	0	0	0	0	0	0	0	0	0	0	0	0	0	0	0	0	0	0	1278	2
RH	Copy of SJR_005	SJR_005	0	18	0	10	131	546	4	102	0	52	8	0	1	0	0	0	0	0	0	0	0	872	9
FC	Copy of SJR_005	SJR_005	0	18	1	6	147	452	6	53	0	22	15	1	0	0	0	0	0	0	0	0	0	721	10
RH	Copy of SJR_006a	SJR_006	0	6	0	0	93	213	3	56	0	13	0	0	0	1	1	0	0	0	0	0	0	386	8
FC	Copy of SJR_006a_1	SJR_006	0	5	0	0	139	137	4	43	0	11	0	0	0	1	1	0	0	0	0	0	0	341	8
RH	Copy of SJR_007	SJR_007	0	15	0	1	203	366	0	79	1	2	2	0	0	0	6	0	0	0	0	0	0	675	9
FC	Copy of SJR_007	SJR_007	0	14	0	1	240	270	0	69	1	2	0	0	0	0	6	0	0	0	0	0	0	603	8
RH	Copy of SJR_31b	SJR_031	0	2	7	0	22	5	48	158	0	1	0	0	0	0	0	0	0	0	0	0	0	243	7
FC	Copy of SJR_31b	SJR_031	0	2	7	0	23	0	55	135	0	1	0	0	0	0	0	0	0	0	0	0	0	223	6
RH	Copy of SJR_34	SJR_034	0	8	3	14	189	393	50	80	0	7	0	0	0	0	0	0	0	0	0	0	0	744	8
FC	Copy of SJR_34	SJR_034	0	6	2	15	197	262	143	60	0	6	0	0	0	0	0	0	0	0	0	0	0	691	8
RH	Copy of SJR_37b	SJR_037	0	1	10	3	38	109	15	69	0	18	0	0	0	0	0	0	0	0	0	0	0	263	8
FC	Copy of SJR_37b	SJR_037	0	1	9	3	44	106	24	63	0	16	0	0	0	0	1	0	0	0	0	0	0	267	9
RH	Copy of SJR_38	SJR_038	15	3	8	0	32	38	0	55	0	12	2	0	1	1	0	2	0	0	0	0	0	169	11
FC	Copy of SJR_38	SJR_038	87	4	8	0	37	32	2	75	0	19	0	0	0	1	0	2	0	0	0	0	0	267	10
RH	Copy of TLS_101	TLS_101	0	3	0	2	105	160	0	65	0	45	0	0	0	0	2	0	0	0	0	0	0	382	7
FC	Copy of TLS_101	TLS_101	259	3	9	1	102	0	0	89	0	16	0	0	0	0	2	0	0	0	0	0	0	481	8
RH	Copy of TLS_105a	TLS_105	0	5	0	0	194	583	2	43	0	80	0	0	0	0	3	0	0	0	0	0	0	910	7
FC	Copy of TLS_105a	TLS_105	0	5	18	0	252	493	2	63	5	38	0	3	0	0	3	0	0	0	0	0	0	882	10
RH	Copy of TLS_112a	TLS_112	0	29	5	3	84	160	19	67	0	20	0	0	0	0	0	0	0	1	1	0	0	389	10
FC	Copy of TLS_112a	TLS_112	70	43	5	2	83	150	23	72	1	44	0	0	0	0	1	0	0	0	0	0	0	494	11
RH	Copy of TLS_116b	TLS_116	0	0	31	4	39	6	74	219	0	48	0	0	0	0	0	0	0	0	0	0	0	421	7
FC	Copy of TLS_116b	TLS_116	2075	1	30	9	72	2	97	451	0	0	0	0	0	0	0	5	0	0	0	0	0	2742	9
RH	Copy of TLS_134c	TLS_134	0	1	4	1	116	78	22	48	0	3	0	0	0	0	0	0	0	0	0	0	0	273	8
FC	Copy of TLS_134c	TLS_134	0	3	3	1	118	97	127	52	0	6	0	1	0	0	0	0	0	0	0	0	0	408	9
RH	Copy of TLS_135b	TLS_135	0	5	5	6	92	112	9	79	0	27	0	0	0	0	0	0	0	0	0	0	0	335	8
FC	Copy of TLS_135b	TLS_135	16	8	6	6	98	118	34	56	1	60	0	0	0	0	0	0	0	0	0	0	0	403	10
RH	Copy of TLS_138	TLS_138	0	4	19	2	79	178	255	390	0	6	0	0	0	0	0	0	0	0	0	0	0	933	8
FC	Copy of TLS_138	TLS_138	147	11	18	1	75	163	263	335	0	50	0	0	0	0	0	1	0	0	0	0	0	1064	10
RH	Copy of TLS_145c	TLS_145	1	0	0	6	50	2	1	638	0	2	0	0	0	0	0	1	0	0	0	1	0	702	9
FC	Copy of TLS_145c	TLS_145	67	2	0	5	49	3	10	616	0	3	0	3	0	0	0	1	2	0	0	0	0	761	11
RH	Copy of TLS_146b	TLS_146	0	2	0	0	72	0	2	164	0	7	0	0	0	0	0	0	0	0	0	0	0	247	5
FC	Copy of TLS_146b	TLS_146	57	5	0	1	81	0	2	167	0	3	0	0	0	0	0	0	2	0	0	0	0	318	8
RH	Copy of TLS_150e	TLS_150	0	2	0	0	17	0	0	101	0	179	0	0	0	0	0	0	0	0	0	0	0	299	4
FC	Copy of TLS_150e_1	TLS_150	54	1	1	0	20	0	0	175	0	62	0	1	0	0	0	0	0	0	0	0	0	314	7
RH	Copy of TLS_151c	TLS_151	2465	2	0	0	2	0	0	1	0	0	0	0	0	0	0	0	0	0	0	0	17	2487	5
FC	Copy of TLS_151c	TLS_151	2521	2	0	0	6	0	0	6	0	0	0	0	0	0	0	0	9	0	0	0	0	2544	5
RH	Copy of VS_03a	VS_03	0	4	12	6	44	18	4	75	0	32	0	0	0	0	0	0	0	0	0	0	0	195	8
FC	Copy of VS_03a	VS_03	1	4	4	2	48	18	6	86	0	159	0	0	0	0	9	0	0	0	0	0	0	337	10
RH	Copy of VS_09	VS_09	0	2	2	0	77	5	27	71	0	0	0	0	0	0	0	0	0	0	0	0	0	184	6
FC	Copy of VS_09	VS_09	84	3	2	0	90	7	30	82	0	14	0	0	0	0	0	0	0	0	0	0	0	312	8
RH	DSC05196_adjusted	DSC05196	0	0	522	91	33	0	400	1040	0	1	2	0	0	0	1	0	0	0	0	0	0	2090	8
FC	DSC05196_adjusted	DSC05196	0	0	492	114	52	0	389	1313	1	0	0	2	0	0	1	0	0	0	0	0	0	2364	8
RH	DSC05195_adjusted	DSC05195	0	0	320	48	40	0	290	1092	5	27	0	0	2	0	2	0	0	0	0	0	0	1826	9
FC	DSC05195_adjusted	DSC05195	0	0	317	33	13	0	210	762	4	7	0	0	0	0	0	3	0	0	0	0	0	1349	8
