# Supplementary material for: High concentrations of floating neustonic life in the plastic-rich North Pacific Garbage Patch
Source: PLoS Biol. 2023 May 4;21(5):e3001646. doi: 10.1371/journal.pbio.3001646 (PMC10159152; doi:10.1371/journal.pbio.3001646)
Supplement: S1 Data — (ZIP) [file pbio.3001646.s002.zip › site_information.txt]

Sample number	Visit order	Patch	Sea state (Beaufort)	Apparent Wind Speed (knots)	Apparent Wind Angle (-Port, +SRBD)	Heading (COG)	Average boat speed SOG (knots)	Date (UTC)	Start time (UTC)	Start latitude (deg min.00N)	Start longitude (deg min.00W)	Stop time (UTC)	Stop latitude (deg min.00N)	Stop longitude (deg min.00W)	Total trawl time (minutes)	Trawl distance based on speed and time (m)	Flowmeter start	Flowmeter end	Variation from FM start - FM end	Flowmeter rotations	Variation of Flowmeter vs. boat speed distance (m)	flowmeter distance (meters)	Surface sampled (km^2)	Volume Sampled (for manta: dist. x 0.9 x 0.15 m^3); (for neuston: dist x 1 x 0.25 m^3)	NOTES	FC notes on volume sampled
TLS_101	1	Out	1	14.3	na	183	2.4	21/06/2019	20:58:00	26 16.586	154 02.486	21:25:00	26 16.005	154 03.106	27	2000.16	na	na	na	na	na	na	0.001800144	500.04	Net wrapping around the frame came undone so we had to pull in early. Almost lost the net.. Lots of Copepods, ctenophore and Halobates	calculated using the distance from '_MASTER VORTEX SCIENCE DATA_> KLL_Neuston_Net'. Distance x width of net x depth of water (half of the height of the neutson net = 0.5m/2 = 0.25m)
SJR_005	2	Out	1	12.2	-90	185	1.7	21/06/2019	22:12:00	26 16.788	154 04.501	22:43:00	26 16.461	154 05.348	31	1626.673333	202654	279945	1	77291	450.3697867	2077.04312	0.001869339	280.4008212		extracted from '{Updated}Vortex Data (for Nikolai) - UTC sorted' > Microplastic Data tab > Volume column
SJR_006	3	Out	2	13.5	-92	237	1.9	22/06/2019	23:58:00	26 36.664	153 18.825	00:30:00	26 36.113	153 19.752	32	1876.693333	279940	349569	5	69629	-5.551345191	1871.141988	0.001684028	252.6041684		extracted from '{Updated}Vortex Data (for Nikolai) - UTC sorted' > Microplastic Data tab > Volume column
SJR_007	4	Out	2	14	-100	206	2.4	23/06/2019	22:45:00	27 09.669	152 42.969	23:15:00	27 08.584	152 43.600	30	2222.4	350666	425849	1097	75183	-202.0052206	2020.394779	0.001818355	272.7532952		extracted from '{Updated}Vortex Data (for Nikolai) - UTC sorted' > Microplastic Data tab > Volume column
TLS_105	5	Out	3	14.9	na	268	1.4	25/06/2019	02:15:00	28 08.417	152 28.138	02:48:00	28 08.565	152 29.194	33	1426.04	na	na	na	na	na	na	0.001283436	356.51		calculated using the distance from '_MASTER VORTEX SCIENCE DATA_> KLL_Neuston_Net'; distance x width of net x depth of water (half of the height of the neutson net = 0.5m/2 = 0.25m)
TLS-112	6	In	3	12.1	131	15	1.3	07/07/2019	20:15:00	29 22.611	145 46.165	20:45:00	29 23.322	145 45.977	30	1203.8	412028	467258	123208	55230	280.3972742	1484.197274	0.001335778	200.366632		extracted from '{Updated}Vortex Data (for Nikolai) - UTC sorted' > Microplastic Data tab > Volume column
TLS-116	7	In	2	3.3	20	106	2	11/07/2019	18:09:00	30 33.214	144 56.769	18:39:00	30 33.791	144 57.265	30	1852	43226	124830	901428	81604	110.9402479	1962.940248	0.001766646	264.9969335	Large sample with significant amount of larger fragements and colored fragments. *Passed through 2 slicks, very calm morning. Higher concentration of surface plastic visually observed in and on the boarder of slicks. No plastic collected > 5cm. Under motor power. Large concentraton of larger fragments >5mm. Large biomass, 6 velellas, lots of ctenophores and pteropods, hundreds of small red dots (…	extracted from '{Updated}Vortex Data (for Nikolai) - UTC sorted' > Microplastic Data tab > Volume column
SJR_019	8	In	1	3	-158	275	2	12/07/2019	16:15:00	31 28.868	145 02.211	16:45:00	31 29.286	145 03.280	30	1852	241187	332330	578208	91143	597.2882883	2449.288288	0.002204359	330.6539189	NO COUNT. Towed down the middle of a slick for ~25/30 minute tow. Under motor power. High density of surface plastic observed in and along border of slick. Velella seen in dense line along slick border. Sample contained large fragmetns enough to fill one Falcon tube full. High biomass, mostly Velella. High concentration of pteropods. Separated biota from plastic as best as possible and stored for…	extracted from '{Updated}Vortex Data (for Nikolai) - UTC sorted' > Microplastic Data tab > Volume column
VS_03	9	In	4	12.8	-97	48	1.9	14/07/2019	21:05:00	31 57.757	143 20.031	21:36:00	31 58.950	143 19.712	31	1818.046667	839112	902330	14129	63218	-119.1876538	1698.859013	0.001478007	229.3459667		extracted from '{Updated}Vortex Data (for Nikolai) - UTC sorted' > Microplastic Data tab > Volume column
SJR_031	10	In	3	8.1	64	320	1.7	29/07/2019	20:20:00	33 49.032	145 12.582	20:50:00	33 49.042	145 13.604	31	1626.673333	490665	542024	153830	51359	-246.5015462	1380.171787	0.001242155	186.3231913	A lot of macro plastics	extracted from '{Updated}Vortex Data (for Nikolai) - UTC sorted' > Microplastic Data tab > Volume column
VS_09	11	In	3	13	106	308	2.1	30/07/2019	21:01:00	33 53.413	146 24.599	21:31:00	33 54.108	146 25.410	30	1944.6	679413	735204	128735	55791	-445.3269577	1499.273042	0.001304365	202.4018607	Extra VS sample	extracted from '{Updated}Vortex Data (for Nikolai) - UTC sorted' > Microplastic Data tab > Volume column
TLS-134	12	In	3	11.6	-104	10	1.8	02/08/2019	18:02:00	32 48.133	146 35.276	18:32:00	32 49.071	146 35.259	30	1666.8	949622	9824	0	60202	-48.99003619	1617.809964	0.001743041	218.4043451	Hardly any line/rope	extracted from '{Updated}Vortex Data (for Nikolai) - UTC sorted' > Microplastic Data tab > Volume column
SJR_034	13	In	3	11.5	-112	10	2	02/08/2019	18:39:00	32 49.336	146 35.215	19:09:00	32 50.307	146 35.238	30	1852	9824	76443	867727	66619	-61.74582275	1790.254177	0.001611229	241.6843139	Falcon Tube	extracted from '{Updated}Vortex Data (for Nikolai) - UTC sorted' > Microplastic Data tab > Volume column
TLS-135	14	In	3	11.3	-96	330	1.6	03/08/2019	16:43:00	32 10.159	145 42.718	17:13:00	32 10.818	145 43.343	30	1481.6	76432	137608	66608	61176	162.384292	1643.984292	0.001479586	221.9378794	Some of sample spilled after counted, may have lost some small pieces in transfer.	extracted from '{Updated}Vortex Data (for Nikolai) - UTC sorted' > Microplastic Data tab > Volume column
SJR_037	15	In	3	10.8	67	0	1.7	05/08/2019	18:50:00	31 54.634	145 05.420	19:20:00	31 54.154	145 06.173	30	1574.2	397291	457461	117383	60170	42.75002695	1616.950027	0.001492042	218.2882536	12-15 small fishing line pieces, little to no tiny microplastics	extracted from '{Updated}Vortex Data (for Nikolai) - UTC sorted' > Microplastic Data tab > Volume column
TLS-138	16	In	3	11.4	-118	220	1.8	06/08/2019	17:09:00	32 35.022	144 33.375	17:39:00	32 33.319	144 33.579	32	1777.92	457460	512460	60169	55000	-299.903522	1478.016478	0.001330215	199.5322245	A Lot of blue plastic, a lot of blule sail jellyfish and purple snails too.	extracted from '{Updated}Vortex Data (for Nikolai) - UTC sorted' > Microplastic Data tab > Volume column
SJR_038	17	In	3	10.3	-60	153	1.7	06/08/2019	17:48:00	32 34.124	144 33.560	18:18:00	32 33.500	144 33.378	30	1574.2	512460	564088	54999	51628	-186.7993686	1387.400631	0.001248661	187.2990852	Large bundled green line with a lot of micro plastics caught in it	extracted from '{Updated}Vortex Data (for Nikolai) - UTC sorted' > Microplastic Data tab > Volume column
TLS-145	18	Out	3	13.1	-65	310	1.8	14/08/2019	17:37:00	35 58.738	139 49.060	18:07:00	35 59.297	139 49.773	31	1722.36	200934	272520	61889	71586	201.3725017	1923.732502	0.001731359	259.7038877	2 big pieces crate fragment, and cap in bag in freezer.	extracted from '{Updated}Vortex Data (for Nikolai) - UTC sorted' > Microplastic Data tab > Volume column
TLS-146	19	Out	4	12.8	-68	300	1.6	15/08/2019	19:15:00	37 16.828	141 05.761	19:45:00	37 17.332	141 06.405	30	1481.6	337427	407875	64907	70448	411.5509972	1893.150997	0.001752207	255.5753846	Used gopro in codend and paralens looking into mouth of manta. Not much life besides halobates.	extracted from '{Updated}Vortex Data (for Nikolai) - UTC sorted' > Microplastic Data tab > Volume column
TLS-150	20	Out	3	9.1	-82	279	1.3	19/08/2019	18:26:00	36 49.315	135 46.757	18:56:00	36 49.203	135 47.704	30	1203.8	967991	20358	47079	52367	203.4597983	1407.259798	0.001266534	189.9800728	Lots of clear jellies. More plastic film than usual. Small fragments. Windy on deck, some sample may have blown out of petridish. Large piece foiled and put in tote. RNA in freezer.	extracted from '{Updated}Vortex Data (for Nikolai) - UTC sorted' > Microplastic Data tab > Volume column
TLS-151	21	Out	2	7.7	-29	69	0.9	23/08/2019	17:39:00	37 06.594	132 04.298	18:09:00	37 06.824	132 03.674	30	833.4	174835	205950	154477	31115	2.754231154	836.1542312	0.000752539	112.8808212	Loads of clear tunicates and jellies with blue spots or guts or centers. So full the sieve nearly overflowed. Not much plastic. Blue Amphipods and plankton.	extracted from '{Updated}Vortex Data (for Nikolai) - UTC sorted' > Microplastic Data tab > Volume column
TLS-154	22	Out	2	6.2	-70	129	2.6	27/08/2019	18:38:00	37 55.883	125 18.031	19:08:00	37 55.025	125 16.679	30	2407.6	608010	690105	71335	82095	-201.4588589	2206.141141	0.001985527	297.8290541	3 definitive pieces of plastic. Largest one used for RNA later. Extra pieces were one blue piece but not sure if plastic, and 3 white pieces that are likely contaminants.	extracted from '{Updated}Vortex Data (for Nikolai) - UTC sorted' > Microplastic Data tab > Volume column
