# Supplementary material for: High concentrations of floating neustonic life in the plastic-rich North Pacific Garbage Patch
Source: PLoS Biol. 2023 May 4;21(5):e3001646. doi: 10.1371/journal.pbio.3001646 (PMC10159152; doi:10.1371/journal.pbio.3001646)
Supplement: S1 Data — (ZIP) [file pbio.3001646.s002.zip › tracerregression_bivariate.stan]

functions {
    /**log marginal probability for a bivariate binomial-Poisson hierarchical distribution. Johnson, Kotz and Balakrishnan (1997), Discrete Multivariate Distributions, p. 115, eq. 36.95, with N ~ Poisson(lambda), p10 = p01 = kappa * (1 - kappa), p11 = kappa^2. They call this a bivariate compound Poisson distribution.
#Arguments:
#kappa: success probability in binomial
#z1, z2: two counts observed
#lambda: Poisson parameter
#Value: log marginal probability*/
  real lbivariatebinPois(real kappa, int z1, int z2, real lambda) {
    int zmin;
    real lp;
    vector[5000] lcontrib; //needs to be at least zmin + 1. Haven't found a way to set this at compile time
    real logkappa;
    real loglambda;
    real l1;
    real llp1;
    real llp11;
    zmin = min(z1, z2);
    l1 = -lambda * (2 * kappa - kappa^2);
    logkappa = log(kappa);
    loglambda = log(lambda);
    llp1 = loglambda + logkappa + log(1 - kappa);
    llp11 = loglambda + 2 * logkappa;
    for(i in 0:zmin){
      lcontrib[i + 1] = l1 - lgamma(z1 - i + 1) - lgamma(z2 - i + 1) - lgamma(i + 1) + (z1 + z2 - 2 * i) * llp1 + i * llp11;
    }
    lp = log_sum_exp(lcontrib[1:(zmin + 1)]);
    return lp;
  }
  
}

data {
  int<lower = 0> m; //number of categories (neuston taxa plus plastic)
  int<lower = 0> n; //number of observations
  int counts1[n, m]; //first set of counts in each observation: last column is plastic
  int counts2[n, m]; //second set of counts in each observation: last column is plastic
  vector[n] logtracer; //log tracer concentration
  vector[n] logtrawledarea; //log area trawled for each observation (used as offset)
  vector[n] patch; //dummy variable: in or out of patch?
}

parameters {
  vector [m] beta0; //intercept
  vector [m] beta1; //effect of log tracer
  vector[m] beta2; //effect of patch
  vector[m] beta3; //interaction between patch and log tracer
  cholesky_factor_corr[m] LOmega; //Cholesky factor of error correlation matrix
  vector<lower = 0>[m] tau; //prior scale on error covariance
  vector [m] z[n]; //standardized errors
  vector<lower = 0, upper = 1>[m] kappa; //detection probabilities for each category
}

transformed parameters {
  vector [m] eta[n]; //linear predictor (with error)
  cholesky_factor_cov[m] L_Sigma; //cholesky factor of error covariance
  
  L_Sigma = diag_pre_multiply(tau, LOmega);
  for(i in 1:n) {
    eta[i] = beta0 + beta1 * logtracer[i] + beta2 * patch[i] + beta3 * patch[i] * logtracer[i] + L_Sigma * z[i];
  }
}

model {
  for(i in 1:n) {
    z[i] ~ normal(0, 1);
        for(j in 1:m) {
	  target += lbivariatebinPois(kappa[j], counts1[i, j], counts2[i, j], exp(logtrawledarea[i] + eta[i, j]));
	}
  }
  tau ~ cauchy(0, 2.5);
  LOmega ~ lkj_corr_cholesky(2);
  beta0 ~ normal(0, 7.5);
  beta1 ~ normal(0, 1);
  beta2 ~ normal(0, 4);
  beta3 ~ normal(0, 1);
  kappa ~ beta(1, 1);
}
