# Supplementary material for: High concentrations of floating neustonic life in the plastic-rich North Pacific Garbage Patch
Source: PLoS Biol. 2023 May 4;21(5):e3001646. doi: 10.1371/journal.pbio.3001646 (PMC10159152; doi:10.1371/journal.pbio.3001646)
Supplement: S1 Data — (ZIP) [file pbio.3001646.s002.zip › run4chains_cv.sh]

#!/bin/bash
for f in ../leaveoneoutdata/*.txt
do
    for i in {1..4}
    do
	./tracerregression_bivariate sample num_samples=2000 num_warmup=2000 adapt delta=0.95 save_warmup=1 algorithm algorithm=hmc engine=nuts max_depth=20 random seed=12345 id=$i data file=$f output file=$f$i.csv &
    done
done
wait
