# Supplementary material for: High concentrations of floating neustonic life in the plastic-rich North Pacific Garbage Patch
Source: PLoS Biol. 2023 May 4;21(5):e3001646. doi: 10.1371/journal.pbio.3001646 (PMC10159152; doi:10.1371/journal.pbio.3001646)
Supplement: S1 Data — (ZIP) [file pbio.3001646.s002.zip › Egger.R]

rm(list = ls())
library(raster)
library(sp)
library(rstan)
library(maps)
library(RColorBrewer)
library(hdrcde)
library(xtable)

source("tracerregressionfuncs.R")
source("Eggerfuncs.R")

set.seed(12345)

fitmodel <- FALSE #fit Stan model?
samplefromprior <- FALSE #sample from prior?
plotposterior <- FALSE #plot posterior distributions of quantities of interest?

eggername <- "Egger21data.txt" #count data from Egger 2021
ncdf19name <- "conc_2019_NOV.nc" #tracer concentrations for 2019 Egger data
ncdf15name <- "conc_2015_JUL.nc" #tracer concentrations for 2015 Egger data
storedfit <- "Eggerinteraction.RData" #saved Stan fit
storedprior <- "Eggerprior.RData" #saved sample from prior

maxtracer <- getmaxtracer(tracerfiles = c(ncdf15name, ncdf19name, "conc_2019_JUL.nc")) #scale tracer by maximum over all 3 time periods
eggerlist <- readegger(fname = eggername, ncdf19name = ncdf19name, ncdf15name = ncdf15name, mapname = "Eggermap.pdf", maxtracer = maxtracer)
egger <- eggerlist$egger
tracerdistribution19 <- buildEggertracerdistribution(inC = eggerlist$inC19, inBC = eggerlist$inBC19, inABC = eggerlist$inABC19) #tracer distribution for 2019 only
counts <- cbind(egger$Velella, egger$Porpita, egger$Janthina, egger$Glaucus, egger$Physalia, egger$plastic)
colnames(counts) <- c("Velella", "Porpita", "Janthina", "Glaucus", "Physalia", "plastic")
lt <- scale(log(egger$tracer), center = TRUE, scale = TRUE)
logtracercenter <- attributes(lt)$`scaled:center` #we will need to center and scale other values of log tracer in the same way
logtracerscale <- attributes(lt)$`scaled:scale`
logtracer <- as.vector(lt)
logtrawledarea <- log(egger$trawled.area)
patchB <- as.integer(egger$area == "B")
patchC <- as.integer(egger$area == "C")

if(fitmodel){
    eggerstandata <- list(m = dim(counts)[2], n = dim(counts)[1], counts = counts, logtracer = logtracer, logtrawledarea = logtrawledarea, patchB = patchB, patchC = patchC)
    stanfit <- stan(file = "Egger.stan", data = eggerstandata, chains = 4, warmup = 4000, iter = 8000, seed = 12345, cores = 4, control = list(max_treedepth = 20, adapt_delta = 0.95))

    stanfitsummary <- summary(stanfit, pars = c("beta0", "beta1", "betaB", "betaC", "beta1B", "beta1C", "L_Sigma"))$summary
    print("Rhat and n_eff summary for beta0, beta1, betaB, betaC, beta1B, beta1C, L_Sigma:")
    print(summary(stanfitsummary[, 9:10]))
    makeEggertraceplots(stanfit = stanfit, fname = "Eggertraceplot")
    beta0 <- rstan::extract(stanfit, pars = "beta0")[[1]]
    beta1 <- rstan::extract(stanfit, pars = "beta1")[[1]]
    betaB <- rstan::extract(stanfit, pars = "betaB")[[1]]
    betaC <- rstan::extract(stanfit, pars = "betaC")[[1]]
    beta1B <- rstan::extract(stanfit, pars = "beta1B")[[1]]
    beta1C <- rstan::extract(stanfit, pars = "beta1C")[[1]]
    L_Sigma <- rstan::extract(stanfit, pars = "L_Sigma")[[1]]
    Sigma <- SigmafromL_Sigma(L_Sigma = L_Sigma)
    save(stanfit, file = storedfit)
}

if(samplefromprior){
    eggerstandata <- list(m = dim(counts)[2], n = dim(counts)[1], counts = counts, logtracer = logtracer, logtrawledarea = logtrawledarea, patchB = patchB, patchC = patchC)
    stanprior <- stan(file = "Egger_prior.stan", data = eggerstandata, chains = 1, warmup = 0, iter = 8000, seed = 12345, cores = 4, algorithm = "Fixed_param") #sample from prior
    save(stanprior, file = storedprior)
}

if(plotposterior){
    load(storedfit)
    beta0 <- rstan::extract(stanfit, pars = "beta0")[[1]]
    beta1 <- rstan::extract(stanfit, pars = "beta1")[[1]]
    betaB <- rstan::extract(stanfit, pars = "betaB")[[1]]
    betaC <- rstan::extract(stanfit, pars = "betaC")[[1]]
    beta1B <- rstan::extract(stanfit, pars = "beta1B")[[1]]
    beta1C <- rstan::extract(stanfit, pars = "beta1C")[[1]]
    L_Sigma <- rstan::extract(stanfit, pars = "L_Sigma")[[1]]

    load(storedprior)
    pbeta0 <- rstan::extract(stanprior, pars = "beta0")[[1]]
    pbeta1 <- rstan::extract(stanprior, pars = "beta1")[[1]]
    pbetaB <- rstan::extract(stanprior, pars = "betaB")[[1]]
    pbetaC <- rstan::extract(stanprior, pars = "betaC")[[1]]
    pbeta1B <- rstan::extract(stanprior, pars = "beta1B")[[1]]
    pbeta1C <- rstan::extract(stanprior, pars = "beta1C")[[1]]
    pL_Sigma <- rstan::extract(stanprior, pars = "L_Sigma")[[1]]
    
    marginalcorrentire <- getEggermarginalcorrdistribution(beta1 = beta1, betaB = betaB, betaC = betaC, beta1B = beta1B, beta1C = beta1C, L_Sigma = L_Sigma, tracerdistribution = tracerdistribution19, logtracercenter = logtracercenter, logtracerscale = logtracerscale) #all of areas A, B, C for 2019
    pmarginalcorrentire <- getEggermarginalcorrdistribution(beta1 = pbeta1, betaB = pbetaB, betaC = pbetaC, beta1B = pbeta1B, beta1C = pbeta1C, L_Sigma = pL_Sigma, tracerdistribution = tracerdistribution19, logtracercenter = logtracercenter, logtracerscale = logtracerscale) #all of areas A, B, C for 2019
    plotmarginalcorr(marginalcorr = marginalcorrentire, pmarginalcorr = pmarginalcorrentire, fname = "Eggermarginalcorrelationentire.pdf", panelnames = colnames(counts), ymax = 7)

    marginalcorrA <- getEggermarginalcorrdistribution(beta1 = beta1, betaB = betaB, betaC = betaC, beta1B = beta1B, beta1C = beta1C, L_Sigma = L_Sigma, tracerdistribution = tracerdistribution19[tracerdistribution19$Patch == "A", ], logtracercenter = logtracercenter, logtracerscale = logtracerscale) #area A for 2019
    pmarginalcorrA <- getEggermarginalcorrdistribution(beta1 = pbeta1, betaB = pbetaB, betaC = pbetaC, beta1B = pbeta1B, beta1C = pbeta1C, L_Sigma = pL_Sigma, tracerdistribution = tracerdistribution19[tracerdistribution19$Patch == "A", ], logtracercenter = logtracercenter, logtracerscale = logtracerscale) #area A for 2019
    plotmarginalcorr(marginalcorr = marginalcorrA, pmarginalcorr = pmarginalcorrA, fname = "EggermarginalcorrelationA.pdf", panelnames = colnames(counts), ymax = 7)
    
    marginalcorrB <- getEggermarginalcorrdistribution(beta1 = beta1, betaB = betaB, betaC = betaC, beta1B = beta1B, beta1C = beta1C, L_Sigma = L_Sigma, tracerdistribution = tracerdistribution19[tracerdistribution19$Patch == "B", ], logtracercenter = logtracercenter, logtracerscale = logtracerscale) #area B for 2019
    pmarginalcorrB <- getEggermarginalcorrdistribution(beta1 = pbeta1, betaB = pbetaB, betaC = pbetaC, beta1B = pbeta1B, beta1C = pbeta1C, L_Sigma = pL_Sigma, tracerdistribution = tracerdistribution19[tracerdistribution19$Patch == "B", ], logtracercenter = logtracercenter, logtracerscale = logtracerscale) #area B for 2019
    plotmarginalcorr(marginalcorr = marginalcorrB, pmarginalcorr = pmarginalcorrB, fname = "EggermarginalcorrelationB.pdf", panelnames = colnames(counts), ymax = 7)
    marginalcorrC <- getEggermarginalcorrdistribution(beta1 = beta1, betaB = betaB, betaC = betaC, beta1B = beta1B, beta1C = beta1C, L_Sigma = L_Sigma, tracerdistribution = tracerdistribution19[tracerdistribution19$Patch == "C", ], logtracercenter = logtracercenter, logtracerscale = logtracerscale) #area C for 2019
    pmarginalcorrC <- getEggermarginalcorrdistribution(beta1 = pbeta1, betaB = pbetaB, betaC = pbetaC, beta1B = pbeta1B, beta1C = pbeta1C, L_Sigma = pL_Sigma, tracerdistribution = tracerdistribution19[tracerdistribution19$Patch == "C", ], logtracercenter = logtracercenter, logtracerscale = logtracerscale) #area C for 2019
    plotmarginalcorr(marginalcorr = marginalcorrC, pmarginalcorr = pmarginalcorrC, fname = "EggermarginalcorrelationC.pdf", panelnames = colnames(counts), ymax = 7)
    plotEggerdensvstracer(egger = egger, counts = counts, logtracercenter = logtracercenter, logtracerscale = logtracerscale, beta0 = beta0, beta1 = beta1, betaB = betaB, betaC = betaC, beta1B = beta1B, beta1C = beta1C, fname = "Eggerdensityvstracer.pdf", zerotreatment = "onXaxis", maxtracer = maxtracer)
    plotEggerdensdiff(tracerdistribution = tracerdistribution19, logtracercenter = logtracercenter, logtracerscale = logtracerscale, beta0 = beta0, beta1 = beta1, betaB = betaB, betaC = betaC, beta1B = beta1B, beta1C = beta1C, pbeta0 = pbeta0, pbeta1 = pbeta1, pbetaB = pbetaB, pbetaC = pbetaC, pbeta1B = pbeta1B, pbeta1C = pbeta1C, counts = counts, fnameCB = "EggerdensitydiffCB.pdf", fnameBA = "EggerdensitydiffBA.pdf")
    plotEggertracereffects(beta1 = beta1, beta1B = beta1B, beta1C = beta1C, fname = "posteriorEggertracereffects.pdf", panelnames = colnames(counts))
    printEggerparametertable(beta0 = beta0, beta1 = beta1, betaB = betaB, betaC = betaC, beta1B = beta1B, beta1C = beta1C, L_Sigma = L_Sigma, cnames = colnames(counts), fname = "Eggerparameters.tex")
}
