# Supplementary material for: High concentrations of floating neustonic life in the plastic-rich North Pacific Garbage Patch
Source: PLoS Biol. 2023 May 4;21(5):e3001646. doi: 10.1371/journal.pbio.3001646 (PMC10159152; doi:10.1371/journal.pbio.3001646)
Supplement: S1 Data — (ZIP) [file pbio.3001646.s002.zip › Eggerfuncs.R]

#Read data from Egger et al 2021 Frontiers in Marine Sci 8:626026 and add tracer concentration data
#Arguments:
#fname: name of tab-separated text file containing Egger count data
#ncdf19name: name of NetCDF4 file containing tracer grid for 2019
#ncdf15name: name of NetCDF4 file containing tracer grid for 2015
#mapname: name of pdf file in which map of tracer will be plotted
#maxtracer: value by which to scale tracer
#Value: list containing
#egger: data frame read from fname, with tracer added from ncdf19name and ncdf15name. Variables include date, tracer, area (A, B or C), trawled.area (in km2), Velella, Porpita, Janthina, Glaucus, Physalia, plastic (all counts)
#inC19, inBC19, inABC19, inC15, inBC15, inABC15: raster bricks of tracer for relevant years, with values outside given regions set to NA
readegger <- function(fname, ncdf19name, ncdf15name, mapname, maxtracer){
    eggertemp <- read.table(file = eggername, header = TRUE, sep = "\t")
    eggertemp$Date <- as.Date(eggertemp$Date, format = "%d.%m.%Y")
    eggertemp$year <- format(eggertemp$Date, "%Y")
    eggertemp$tracer <- NA
    eggertemp$plastic <- eggertemp$Plastic0.05.0.15cmtotal + eggertemp$Plastic0.15.0.5cmtotal + eggertemp$Plastic0.5.1.5cmtotal + eggertemp$Plastic1.5.5cmtotal
    year19 <- eggertemp$year == "2019"
    year15 <- eggertemp$year == "2015"
    nc19brick <- brick(ncdf19name)
    nc15brick <- brick(ncdf15name)
    spts19 <- SpatialPoints(cbind(360 + eggertemp$LON.start[year19], eggertemp$LAT.start[year19]), proj4string = CRS("+proj=longlat + datum=WGS84")) #Egger data are negative degrees West, NetCDF file is degrees East
    lonrange19 <- range(coordinates(spts19)[, 1])
    latrange19 <- range(coordinates(spts19)[, 2])
    print("2019 range of long")
    print(lonrange19)
    print("2019 range of lat")
    print(latrange19)

    spts15 <- SpatialPoints(cbind(360 + eggertemp$LON.start[year15], eggertemp$LAT.start[year15]), proj4string = CRS("+proj=longlat + datum=WGS84")) #Egger data are negative degrees West, NetCDF file is degrees East
    lonrange15 <- range(coordinates(spts15)[, 1])
    latrange15 <- range(coordinates(spts15)[, 2])
    print("2015 range of long")
    print(lonrange15)
    print("2015 range of lat")
    print(latrange15)

    lonrange <- range(c(lonrange15, lonrange19))
    latrange <- range(c(latrange15, latrange19))
    print("overall range of long")
    print(lonrange)
    print("overall range of lat")
    print(latrange)

    eggertemp$tracer[year19] <- raster::extract(nc19brick, spts19)
    eggertemp$tracer[year15] <- raster::extract(nc15brick, spts15)

    pdf(mapname, width = 7, height = 14)
    par(mfrow = c(2, 1))
    par(mar =c(4, 4, 2, 2))
    plot(nc19brick / maxtracer, col = NA, ext = extent(c(200, 240, 15, 55)), xlab = "longitude", ylab = "latitude", xlim = c(200, 240), ylim = c(15, 55), zlim = c(0, 1))
    plot(nc19brick / maxtracer, col = rev(gray.colors(255)), add = TRUE, zlim = c(0, 1)) #to make sure we fill the axes
    axls <- par("usr")
    map("world", wrap = c(0, 360), xlim = axls[1:2], ylim = axls[3:4], add = TRUE, interior = FALSE, lforce = "e")
    mypch <- c(16, 16, 16)
    mycol <- brewer.pal(3, "Dark2")[c(2, 3, 1)]
    pchvec <- mypch[(eggertemp$Area[year19] == "A") * 1 + (eggertemp$Area[year19] == "B") * 2 + (eggertemp$Area[year19] == "C") * 3]
    colvec <- mycol[(eggertemp$Area[year19] == "A") * 1 + (eggertemp$Area[year19] == "B") * 2 + (eggertemp$Area[year19] == "C") * 3]
    points(spts19, pch = pchvec, col = adjustcolor(colvec, 0.6), cex = 1)
    inC19 <- gettracerhdrfrommin(ncdfname = ncdf19name, minvalue = min(eggertemp$tracer[year19 & eggertemp$Area == "C"]), lonrange = lonrange, latrange = latrange)
    inC19border <- rasterToPolygons(inC19 > -Inf, dissolve = TRUE)
    plot(inC19border, border = 'black', add = TRUE)
    inBC19 <- gettracerhdrfrommin(ncdfname = ncdf19name, minvalue = min(eggertemp$tracer[year19 & (eggertemp$Area == "B" | eggertemp$Area == "C")]), lonrange = lonrange, latrange = latrange)
    inBC19border <- rasterToPolygons(inBC19 > -Inf, dissolve = TRUE)
    plot(inBC19border, border = 'black', lty = "dashed", add = TRUE)
    inABC19 <- gettracerhdrfrommin(ncdfname = ncdf19name, minvalue = min(eggertemp$tracer[year19]), lonrange = lonrange, latrange = latrange)
    inABC19border <- rasterToPolygons(inABC19 > -Inf, dissolve = TRUE)
    plot(inABC19border, border = 'black', lty = "dotted", add = TRUE)
    axl <- par("usr")
    text(axl[1], axl[4] - 0.05 * (axl[4] - axl[3]), "a: November 2019", pos = 4)
    legend("bottomright", pch = c(16, 16, 16), col = mycol, legend = c("A", "B", "C"), bty = "n")
    plot(nc15brick / maxtracer, col = NA, ext = extent(c(200, 240, 15, 55)), xlab = "longitude", ylab = "latitude", xlim = c(200, 240), ylim = c(15, 55), zlim = c(0, 1))
    plot(nc15brick / maxtracer, col = rev(gray.colors(255)), add = TRUE, zlim = c(0, 1)) #to make sure we fill the axes
    axls <- par("usr")
    map("world", wrap = c(0, 360), xlim = axls[1:2], ylim = axls[3:4], add = TRUE, interior = FALSE, lforce = "e")
    pchvec <- mypch[(eggertemp$Area[year15] == "A") * 1 + (eggertemp$Area[year15] == "B") * 2 + (eggertemp$Area[year15] == "C") * 3]
    colvec <- mycol[(eggertemp$Area[year15] == "A") * 1 + (eggertemp$Area[year15] == "B") * 2 + (eggertemp$Area[year15] == "C") * 3]
    points(spts15, pch = pchvec, col = adjustcolor(colvec, 0.6), cex = 1)
    inC15 <- gettracerhdrfrommin(ncdfname = ncdf15name, minvalue = min(eggertemp$tracer[year15 & eggertemp$Area == "C"]), lonrange = lonrange, latrange = latrange)
    inC15border <- rasterToPolygons(inC15 > -Inf, dissolve = TRUE)
    plot(inC15border, border = 'black', add = TRUE)
    inBC15 <- gettracerhdrfrommin(ncdfname = ncdf15name, minvalue = min(eggertemp$tracer[year15 & (eggertemp$Area == "B" | eggertemp$Area == "C")]), lonrange = lonrange, latrange = latrange)
    inBC15border <- rasterToPolygons(inBC15 > -Inf, dissolve = TRUE)
    plot(inBC15border, border = 'black', lty = "dashed", add = TRUE)
    inABC15 <- gettracerhdrfrommin(ncdfname = ncdf15name, minvalue = min(eggertemp$tracer[year15]), lonrange = lonrange, latrange = latrange)
    inABC15border <- rasterToPolygons(inABC15 > -Inf, dissolve = TRUE)
    plot(inABC15border, border = 'black', lty = "dotted", add = TRUE)

    axl <- par("usr")
    text(axl[1], axl[4] - 0.05 * (axl[4] - axl[3]), "b: July 2015", pos = 4)
    dev.off()
    
    egger <- data.frame(date = eggertemp$Date, tracer = eggertemp$tracer, area = eggertemp$Area, trawled.area = eggertemp$Trawledareakm2, Velella = eggertemp$Velella, Porpita = eggertemp$Porpita, Janthina = eggertemp$Janthina, Glaucus = eggertemp$Glaucus, Physalia = eggertemp$Physalia, plastic = eggertemp$plastic)
    return(list(egger = egger, inC19 = inC19, inBC19 = inBC19, inABC19 = inABC19, inC15 = inC15, inBC15 = inBC15, inABC15 = inABC15))
}

#write trace plots to pdfs
#Arguments:
#stanfit: rstan object containing fitted model
#fname: base of file name for trace plots
#Value: pdf files containing trace plots for each parameter
makeEggertraceplots <- function(stanfit, fname) {
    pdf(file = paste(fname, "_beta0.pdf", sep = ""), width = 7, height = 7)
    print(traceplot(stanfit, pars = c("beta0")))
    dev.off()
    pdf(file = paste(fname, "_beta1.pdf", sep = ""), width = 7, height = 7)
    print(traceplot(stanfit, pars = c("beta0")))
    dev.off()
    pdf(file = paste(fname, "_betaB.pdf", sep = ""), width = 7, height = 7)
    print(traceplot(stanfit, pars = c("betaB")))
    dev.off()
    pdf(file = paste(fname, "_betaC.pdf", sep = ""), width = 7, height = 7)
    print(traceplot(stanfit, pars = c("betaC")))
    dev.off()
    pdf(file = paste(fname, "_beta1B.pdf", sep = ""), width = 7, height = 7)
    print(traceplot(stanfit, pars = c("beta1B")))
    dev.off()
    pdf(file = paste(fname, "_beta1C.pdf", sep = ""), width = 7, height = 7)
    print(traceplot(stanfit, pars = c("beta1C")))
    dev.off()
    pdf(file = paste(fname, "_LSigma.pdf", sep = ""), width = 7, height = 7)
    print(traceplot(stanfit, pars = c("L_Sigma")))
    dev.off()
}

#get marginal correlation in Egger data between log of each neuston taxon and log plastic, and between total log neuston and plastic, over some area
#Arguments:
#beta1: coefficient of log tracer (iterations x categories)
#L_Sigma: cholesky factor of error covariance
#logtracer: vector of values of log tracer over area of interest
#Value: list containing
#marginaltotalcorr: sample from posterior of marginal correlation between total log neuston and plastic, over the area of interest
#marginalcorr: array (iterations x categories x categories) containing sample from posterior of marginal correlatins between each category, over area of interest
#Sigmacontribution: measure of contribution of error Sigma to overall variability in area (see Allen et al PeerJ 5:e3290, appendix A7)
#NOTE: ROUGH VERSION, DOESN'T YET INCLUDE PATCH AND INTERACTION EFFECTS
#NOTE: LOGTRACER SHOULD BE FOR THE WHOLE AREA OF INTEREST, NOT JUST THE PLACES WHERE SAMPLES TAKEN
getEggermarginalcorrdistribution <- function(beta1, L_Sigma, logtracer){
    m <- dim(L_Sigma)[2]
    iter <- dim(L_Sigma)[1]
    A <- makeA(m = m)
    marginaltotalcorr <- numeric(iter)
    marginalcorr <- array(dim = c(iter, m, m))
    Sigmacontribution <- numeric(iter)
    for(i in 1:iter){
        ss <- marginalcov(beta1 = beta1[i, ], L_Sigma = L_Sigma[i, , ], logtracer = logtracer)
        #ss <- L_Sigma[i, , ] %*% t(L_Sigma[i, , ]) #TEMPORARY: THIS IS JUST CONDITIONAL, WITHOUT TRACER
        Sigmacontribution[i] <- getSigmacontribution(L_Sigma = L_Sigma[i, , ], marginalSigma = ss)
        marginalcorr[i, , ] <- cov2cor(ss)
        sst <- totallogcov(Sigma = ss, A = A)
        ct <- cov2cor(sst)
        marginaltotalcorr[i] <- ct[1, 2]
    }
    return(list(marginaltotalcorr = marginaltotalcorr, marginalcorr = marginalcorr, Sigmacontribution = Sigmacontribution))
}

#construct a data frame containing tracer concentrations for all cells in patch, and all cells enclosing points of interest
#Arguments:
#inC, inBC, inABC: RasterBricks returned by readegger(), containing gridded tracer concentration, set to NA for cells outside regions C, B and A respectively
#Value: data frame containing variables tracer (tracer concentration), Patch (A, B or C, depending on whether tracer value was not NA for inABC alone, inABC and inBC, or all of inABC, inBC, inC), cellarea (area of grid cell in kilometres squared)
buildEggertracerdistribution <- function(inC, inBC, inABC){
    tracerdistribution <- data.frame(tracer = as.numeric(getValues(inABC)), Patch = "A", cellarea = getValues(area(inABC)))
    tracerdistribution$Patch[!is.na(getValues(inBC))] <- "B"
    tracerdistribution$Patch[!is.na(getValues(inC))] <- "C"
    tracerdistribution <- tracerdistribution[!is.na(tracerdistribution$tracer), ]
    return(tracerdistribution)
}

#get marginal correlation between log of each neuston taxon and log plastic, and between total log neuston and plastic, over some area
#Arguments:
#beta1: coefficient of log tracer (iterations x categories)
#betaB: coefficient of patch B (iterations x categories)
#betaC: coefficient of patch C (iterations x categories)
#beta1B: coefficient of interaction between patch B and log tracer (iterations x categories)
#beta1C: coefficient of interaction between patch C and log tracer (iterations x categories)
#L_Sigma: cholesky factor of error covariance
#tracerdistribution: data frame containing variables tracer, Patch (A, B or C), cellarea for cells in region of interest
#logtracercenter: center to subtract from logtracer (from observations at sites) to make it correspond to centered and scaled values used in Stan code
#logtracerscale: scale to divide logtracer by (from observations at sites)
#Value: list containing
#marginaltotalcorr: sample from posterior of marginal correlation between total log neuston and plastic, over the area of interest
#marginalcorr: array (iterations x categories x categories) containing sample from posterior of marginal correlatins between each category, over area of interest
#Sigmacontribution: measure of contribution of error Sigma to overall variability in area (see Allen et al PeerJ 5:e3290, appendix A7)
getEggermarginalcorrdistribution <- function(beta1, betaB, betaC, beta1B, beta1C, L_Sigma, tracerdistribution, logtracercenter, logtracerscale){
    m <- dim(beta1)[2]
    iter <- dim(beta1)[1]
    A <- makeA(m = m)
    marginaltotalcorr <- numeric(iter)
    marginalcorr <- array(dim = c(iter, m, m))
    Sigmacontribution <- numeric(iter)
    logtracer <- (log(tracerdistribution$tracer) - logtracercenter) / logtracerscale #center and scale in exactly the same way as was done for observations
    patchB <- as.numeric(tracerdistribution$Patch == "B")
    patchC <- as.numeric(tracerdistribution$Patch == "C")
    logtracerpatchB <- logtracer * patchB
    logtracerpatchC <- logtracer * patchC
    X <- cbind(logtracer, patchB, patchC, logtracer * patchB, logtracer * patchC)
    VX <- cov.wt(X, wt = tracerdistribution$cellarea)$cov #weight by cell area, which is not constant over grid
    for(i in 1:iter){
        B <- cbind(beta1[i, ], betaB[i, ], betaC[i, ], beta1B[i, ], beta1C[i, ])
        ss <- marginalcov(B = B, L_Sigma = L_Sigma[i, , ], VX = VX)
        Sigmacontribution[i] <- getSigmacontribution(L_Sigma = L_Sigma[i, , ], marginalSigma = ss)
        marginalcorr[i, , ] <- cov2cor(ss)
        sst <- totallogcov(Sigma = ss, A = A)
        ct <- cov2cor(sst)
        marginaltotalcorr[i] <- ct[1, 2]
    }
    return(list(marginaltotalcorr = marginaltotalcorr, marginalcorr = marginalcorr, Sigmacontribution = Sigmacontribution))
}

#Plot log density against log tracer for each category, with predictions from model
#Arguments:
#egger: data frame produced by readegger, containing variables tracer, area (A, B or C) and trawled.area (km squared)
#counts: array of counts for each category at each site
#logtracercenter: centre for centered and scaled log tracer at observations
#logtracerscale: scale for centered and scaled log tracer at observations
#beta0 (iterations x categories): intercept
#beta1 (iterations x categories): tracer effect
#betaB: coefficient of patch B (iterations x categories)
#betaC: coefficient of patch C (iterations x categories)
#beta1B: coefficient of interaction between patch B and log tracer (iterations x categories)
#beta1C: coefficient of interaction between patch C and log tracer (iterations x categories)
#fname: name of pdf file to write
#zerotreatment: how we represent zero sample densities. "halfLOD" (default) puts point at half detection limit, "onXaxis" puts point on x axis
#maxtracer: max value of tracer by which to scale
#Value: writes to pdf file fname.
#One panel for each category, log density on y axis, unscaled log tracer on x axis (over observed ranges in each patch). Observations for which density was below detection limit plotted as half detection limit, with open symbols. Posterior mean density from model and equal-tailed 95% credible interval, overlaid.
plotEggerdensvstracer <- function(egger, counts, logtracercenter, logtracerscale, beta0, beta1, betaB, betaC, beta1B, beta1C, fname, zerotreatment = "halfLOD", maxtracer){
    pdf(file = fname, width = 7, height = 7)
    par(mfrow = c(3, 2))
    par(mar = c(4, 5, 2, 4))
    mycolors <- brewer.pal(3, "Dark2")[c(2, 3, 1)]
    if(zerotreatment == "halfLOD"){
        mypch <- c(16, 1)
    } else if(zerotreatment == "onXaxis"){
        mypch  <- c(16, NA) #we'll put markers on x axis instead for zero densities
    } else {
        stop(paste("Option zerotreatment = ", zerotreatment, "not recognized"))
        dev.off()
    }
    colvec <- (egger$area == "A") * 1 + (egger$area == "B") * 2 + (egger$area == "C") * 3
    LOD <- 1 / egger$trawled.area
    meanarea <- mean(egger$trawled.area)
    examplecounts <- c(1, 10, 100, 1000)
    exampledensity <- examplecounts / meanarea
    logmaxtracer <- log(maxtracer)
    for(i in 1:6){
        belowLOD <- counts[, i] == 0
        pchvec <- mypch[belowLOD + 1]
        cdensity <- counts[, i] / egger$trawled.area
        LODdens <- replacebelowLOD(cdensity, LOD, method = "halfLOD", missval = 0)
        plot(log(egger$tracer / maxtracer), log(LODdens), xlab = "log(tracer)", ylab = expression(log(density/km^-2)), pch = pchvec, col = adjustcolor(mycolors[colvec], 0.4), ylim = c(-16, 14)) #y axis range set by hand
        pdens <- predictEggerdensvstracer(egger = egger, logtracercenter = logtracercenter, logtracerscale = logtracerscale, beta0 = beta0, beta1 = beta1, betaB = betaB, betaC = betaC, beta1B = beta1B, beta1C = beta1C, i = i)
        pdensAx <- c(pdens$xAunscale, rev(pdens$xAunscale))
        pdensAy <- c(apply(pdens$predA, 2, quantile, 0.025), rev(apply(pdens$predA, 2, quantile, 0.975)))
        polygon(x = pdensAx - logmaxtracer, y = pdensAy, col = adjustcolor(mycolors[1], 0.2), border = NA)
        pdensBx <- c(pdens$xBunscale, rev(pdens$xBunscale))
        pdensBy <- c(apply(pdens$predB, 2, quantile, 0.025), rev(apply(pdens$predB, 2, quantile, 0.975)))
        polygon(x = pdensBx - logmaxtracer, y = pdensBy, col = adjustcolor(mycolors[2], 0.2), border = NA)
        pdensCx <- c(pdens$xCunscale, rev(pdens$xCunscale))
        pdensCy <- c(apply(pdens$predC, 2, quantile, 0.025), rev(apply(pdens$predC, 2, quantile, 0.975)))
        polygon(x = pdensCx - logmaxtracer, y = pdensCy, col = adjustcolor(mycolors[3], 0.2), border = NA)
        lines(pdens$xAunscale - logmaxtracer, colMeans(pdens$predA), lwd = 2, col = mycolors[1])
        lines(pdens$xBunscale - logmaxtracer, colMeans(pdens$predB), lwd = 2, col = mycolors[2])
        lines(pdens$xCunscale - logmaxtracer, colMeans(pdens$predC), lwd = 2, col = mycolors[3])
        axl <- par("usr")
        if(zerotreatment == "onXaxis"){
            points(log(egger$tracer[belowLOD] / maxtracer), rep(axl[3], sum(belowLOD)), pch = "|", cex = 1.5, col = adjustcolor(mycolors[colvec[belowLOD]], 0.6)) 
        }
        axis(side = 4, at = log(exampledensity), labels = examplecounts)
        mtext("typical count", side = 4, line = 2, cex = 0.7)
        if(i < 6){
            label <- bquote(paste(.(letters[i]), ":", ~italic(.(colnames(counts)[i]))))
        } else {#don't want plastic in italic
            label <- bquote(paste(.(letters[i]), ":", ~.(colnames(counts)[i])))
        }
        text(axl[1], axl[4] - 0.1 * (axl[4] - axl[3]), label, pos = 4)
        if(i == 1){
            if(zerotreatment == "halfLOD"){
                legendpch = c(16, 16, 16, 1)
            } else if(zerotreatment == "onXaxis"){
                legendpch = c(16, 16, 16, charToRaw("|"))
            }
                        
            legend("bottomright", pch = legendpch, col = c(mycolors, "black"), legend = c("A", "B", "C", "below detection limit"), bty = "n")
        }
    }
    dev.off()
}

#predict density for a given category on a one-dimensional grid of tracer concentrations, for in and out of patch
#Arguments:
#egger: data frame produced by readvsdata, containing variable area (A, B or C)
#logtracercenter: centre for centered and scaled log tracer at observations
#logtracerscale: scale for centered and scaled log tracer at observations
#beta0 (iterations x categories): intercept
#beta1 (iterations x categories): tracer effect
#betaB: coefficient of patch B (iterations x categories)
#betaC: coefficient of patch C (iterations x categories)
#beta1B: coefficient of interaction between patch B and log tracer (iterations x categories)
#beta1C: coefficient of interaction between patch C and log tracer (iterations x categories)
#i: category we want
#Value: list containing
#predA, predB, predC: predicted log densities in regions A, B, C. Array, iterations x 100 log tracer concentrations
#xAunscale, xBunscale, xCunscale: log tracer concentrations (not centered or scaled) in and out of patch at which these predictions made. Vector, 100 elements
predictEggerdensvstracer <- function(egger, logtracercenter, logtracerscale, beta0, beta1, betaB, betaC, beta1B, beta1C, i){
    xArange <- range((log(egger$tracer[egger$area == "A"]) - logtracercenter) / logtracerscale) #scale in same way as Stan model
    xBrange <- range((log(egger$tracer[egger$area == "B"]) - logtracercenter) / logtracerscale)
    xCrange <- range((log(egger$tracer[egger$area == "C"]) - logtracercenter) / logtracerscale)
    xA <- seq(from = xArange[1], to = xArange[2], length.out = 100)
    xB <- seq(from = xBrange[1], to = xBrange[2], length.out = 100)
    xC <- seq(from = xCrange[1], to = xCrange[2], length.out = 100)
    predC <- beta0[, i] + betaC[, i] + (beta1[, i] + beta1C[, i]) %*% t(xC)
    predB <- beta0[, i] + betaB[, i] + (beta1[, i] + beta1B[, i]) %*% t(xB)
    predA <- beta0[, i] + beta1[, i] %*% t(xA)
    xAunscale <- xA * logtracerscale + logtracercenter
    xBunscale <- xB * logtracerscale + logtracercenter
    xCunscale <- xC * logtracerscale + logtracercenter
    return(list(predA = predA, predB = predB, predC = predC, xAunscale = xAunscale, xBunscale = xBunscale, xCunscale = xCunscale))
}

#plot difference in density between B and A, and between C and B, for each category of object
#Arguments:
#tracerdistribution: data frame containing variables tracer (tracer concentration), Patch (In or Out, depending on whether tracer value was not NA for inpatch alone, or for both inpatch and enclosepoints), cellarea (area of grid cell in kilometres squared)
#logtracercenter: centre for centered and scaled log tracer at observations
#logtracerscale: scale for centered and scaled log tracer at observations
#beta0 (iterations x categories): intercept
#beta1 (iterations x categories): tracer effect
#betaB, betaC (iterations x categories): patch B, C effects
#beta1B, beta1C (iterations x categories): interaction effects
#pbeta0, pbeta1, pbetaB, pbetaC, pbeta1B, pbeta1C: parameters as above, but sampled from prior
#counts: array of counts (used only for taxon names)
#fnameCB, fnameBA: names of pdf files to produce for C vs B and B vs A
#Value: produces pdf file fname, one panel per category, density curves for difference in log concentration between B and A, and between C and B
plotEggerdensdiff <- function(tracerdistribution, logtracercenter, logtracerscale, beta0, beta1, betaB, betaC, beta1B, beta1C, pbeta0, pbeta1, pbetaB, pbetaC, pbeta1B, pbeta1C, counts, fnameCB, fnameBA){
    logtracer <- (log(tracerdistribution$tracer) - logtracercenter) / logtracerscale #center and scale in exactly the same way as was done for observations
    ltA <- logtracer[tracerdistribution$Patch == "A"]
    ltB <- logtracer[tracerdistribution$Patch == "B"]
    ltC <- logtracer[tracerdistribution$Patch == "C"]
    wtA <- tracerdistribution$cellarea[tracerdistribution$Patch == "A"]
    wtA <- wtA / sum(wtA)
    wtB <- tracerdistribution$cellarea[tracerdistribution$Patch == "B"]
    wtB <- wtB / sum(wtB)
    wtC <- tracerdistribution$cellarea[tracerdistribution$Patch == "C"]
    wtC <- wtC / sum(wtC)
    pdf(file = fnameCB, width = 7, height = 7)
    par(mfrow = c(3, 2))
    par(mar = c(4, 5, 2, 2))
    for(i in 1:6){
        predC <- beta0[, i] + betaC[, i] + (beta1[, i] + beta1C[, i]) %*% t(ltC)
        predB <- beta0[, i] + betaB[, i] + (beta1[, i] + beta1B[, i]) %*% t(ltB)
        muC <- apply(predC, 1, weighted.mean, w = wtC) #weight means by cell area
        muB <- apply(predB, 1, weighted.mean, w = wtB)
        diffmuCB <- muC - muB
        ppredC <- pbeta0[, i] + pbetaC[, i] + (pbeta1[, i] + pbeta1C[, i]) %*% t(ltC)
        ppredB <- pbeta0[, i] + pbetaB[, i] + (pbeta1[, i] + pbeta1B[, i]) %*% t(ltB)
        pmuC <- apply(ppredC, 1, weighted.mean, w = wtC) #weight means by cell area
        pmuB <- apply(ppredB, 1, weighted.mean, w = wtB)
        pdiffmuCB <- pmuC - pmuB
        densCB <- density(diffmuCB)
        plot(densCB$x, densCB$y, type = "l", ylab = "probability density", xlab =  expression(Delta[CB]~log(density/km^-2)), ylim = c(0, 0.8))
        axl <- par("usr")
        posx <- densCB$x[densCB$x > 0]
        posy <- densCB$y[densCB$x > 0]
        polygon(c(posx, rev(posx)), c(rep(0, length(posx)), rev(posy)), border = NA, col = adjustcolor("black", 0.2))
        abline(v = 0, lty = "dashed")
        pdensCB <- density(pdiffmuCB)
        lines(pdensCB$x, pdensCB$y, lty = "dotted")
        pposCB <- sum(diffmuCB > 0) / length(diffmuCB)
        text(axl[1] + 0 * (axl[2] - axl[1]), axl[4] - 0.2 * (axl[4] - axl[3]), bquote(paste("P(", Delta[CB], ">0)=",.(round(pposCB, 3)), sep = "")), pos = 4)         
        if(i < 6){
            label <- bquote(paste(.(letters[i]), ":", ~italic(.(colnames(counts)[i]))))
        } else {#don't want plastic in italic
            label <- bquote(paste(.(letters[i]), ":", ~.(colnames(counts)[i])))
        }
        text(axl[1], axl[4] - 0.1 * (axl[4] - axl[3]), label, pos = 4)
    }
    dev.off()

    pdf(file = fnameBA, width = 7, height = 7)
    par(mfrow = c(3, 2))
    par(mar = c(4, 5, 2, 2))
    for(i in 1:6){
        predB <- beta0[, i] + betaB[, i] + (beta1[, i] + beta1B[, i]) %*% t(ltB)
        predA <- beta0[, i] + beta1[, i] %*% t(ltA)
        muB <- apply(predB, 1, weighted.mean, w = wtB)
        muA <- apply(predA, 1, weighted.mean, w = wtA)
        diffmuBA <- muB - muA
        ppredB <- pbeta0[, i] + pbetaB[, i] + (pbeta1[, i] + pbeta1B[, i]) %*% t(ltB)
        ppredA <- pbeta0[, i] + pbeta1[, i] %*% t(ltA)
        pmuB <- apply(ppredB, 1, weighted.mean, w = wtB)
        pmuA <- apply(ppredA, 1, weighted.mean, w = wtA)
        pdiffmuBA <- pmuB - pmuA
        densBA <- density(diffmuBA)
        plot(densBA$x, densBA$y, type = "l", ylab = "probability density", xlab =  expression(Delta[BA]~log(density/km^-2)), ylim = c(0, 0.8))
        axl <- par("usr")
        posx <- densBA$x[densBA$x > 0]
        posy <- densBA$y[densBA$x > 0]
        polygon(c(posx, rev(posx)), c(rep(0, length(posx)), rev(posy)), border = NA, col = adjustcolor("black", 0.2))
        abline(v = 0, lty = "dashed")
        pdensBA <- density(pdiffmuBA)
        lines(pdensBA$x, pdensBA$y, lty = "dotted")
        pposBA <- sum(diffmuBA > 0) / length(diffmuBA)
        text(axl[1] + 0 * (axl[2] - axl[1]), axl[4] - 0.2 * (axl[4] - axl[3]), bquote(paste("P(", Delta[BA], ">0)=",.(round(pposBA, 3)), sep = "")), pos = 4)         
        if(i < 6){
            label <- bquote(paste(.(letters[i]), ":", ~italic(.(colnames(counts)[i]))))
        } else {#don't want plastic in italic
            label <- bquote(paste(.(letters[i]), ":", ~.(colnames(counts)[i])))
        }
        text(axl[1], axl[4] - 0.1 * (axl[4] - axl[3]), label, pos = 4)
    }
    dev.off()


}

#plot posterior estimates of log tracer effect for patches A, B, C
#Arguments:
#beta1, array (iterations x components) of log tracer effect
#beta1B: array (iterations by components) of interaction between log tracer effect and patch B membership
#beta1C: array (iterations by components) of interaction between log tracer effect and patch C membership
#fname: name of pdf file to write
#panelnames: list of names of the components
#Value: pdf containing kernel density plots for posterior density of beta1, beta1 + beta1B, beta1 + beta1C
plotEggertracereffects <- function(beta1, beta1B, beta1C, fname, panelnames){
    pdf(file = fname, width = 7, height = 7)
    par(mfrow = c(2, 3))
    par(mar = c(4, 4, 2, 1))
    mycolors <- brewer.pal(3, "Dark2")
    for(i in 1:6){
        densA <- density(beta1[, i])
        densB <- density(beta1[, i] + beta1B[, i])
        densC <- density(beta1[, i] + beta1C[, i])
        plot(densA$x, densA$y, type = "l", xlim = c(-3.5, 3.5), ylim = c(0, 1.5), ylab = "density", xlab = "tracer effect", col = mycolors[2])
        lines(densB$x, densB$y, col = mycolors[3])
        lines(densC$x, densC$y, col = mycolors[1])
        posAx <- densA$x[densA$x > 0]
        posAy <- densA$y[densA$x > 0]
        polygon(c(posAx, rev(posAx)), c(rep(0, length(posAx)), rev(posAy)), border = NA, col = adjustcolor(mycolors[2], 0.2))
        posBx <- densB$x[densB$x > 0]
        posBy <- densB$y[densB$x > 0]
        polygon(c(posBx, rev(posBx)), c(rep(0, length(posBx)), rev(posBy)), border = NA, col = adjustcolor(mycolors[3], 0.2))
        posCx <- densC$x[densC$x > 0]
        posCy <- densC$y[densC$x > 0]
        polygon(c(posCx, rev(posCx)), c(rep(0, length(posCx)), rev(posCy)), border = NA, col = adjustcolor(mycolors[1], 0.2))
        axl <- par("usr")
        if(i < 6){
            text(axl[1] + 0 * (axl[2] - axl[1]), axl[4] - 0.1 * (axl[4] - axl[3]), bquote(paste(.(letters[i]), ": ", italic(.(panelnames[i])), sep = "")), pos = 4)
        } else {
            text(axl[1] + 0 * (axl[2] - axl[1]), axl[4] - 0.1 * (axl[4] - axl[3]), bquote(paste(.(letters[i]), ": ", .(panelnames[i]), sep = "")), pos = 4)
        }
        abline(v = 0, lty = "dashed")
        abline(v = 1, lty = "dashed")
        pposA <- sum(beta1[, i] > 0) / length(beta1[, i])
        pposB <- sum((beta1[, i] + beta1B[, i]) > 0) / length(beta1[, i])
        pposC <- sum((beta1[, i] + beta1C[, i]) > 0) / length(beta1[, i])
        text(axl[1] + 0 * (axl[2] - axl[1]), axl[4] - 0.2 * (axl[4] - axl[3]), bquote(paste("P(", beta[1*.(i)], ">0)=",.(round(pposA, 3)), sep = "")), pos = 4)
        text(axl[1] + 0 * (axl[2] - axl[1]), axl[4] - 0.3 * (axl[4] - axl[3]), bquote(paste("P(", beta[1*.(i)]~+~beta[1*B*","*.(i)], ">0)=",.(round(pposB, 3)), sep = "")), pos = 4)
        text(axl[1] + 0 * (axl[2] - axl[1]), axl[4] - 0.4 * (axl[4] - axl[3]), bquote(paste("P(", beta[1*.(i)]~+~beta[1*C*","*.(i)], ">0)=",.(round(pposC, 3)), sep = "")), pos = 4)
    }
    dev.off()
}

#produce a LaTeX table summarizing posterior distributions of parameters
#Arguments:
#beta0, beta1, betaB, betaC, beta1B, beta1C (iterations x categories): intercept, tracer, patches B, C and interaction coefficients
#L_Sigma: Cholesky factor of error covariance matrix (iterations x components x  components)
#cnames: names of categories
#fname: name of file to which LaTeX output should be written
#Value:
#LaTeX code for table of posterior means and 95% HPD intervals, written to fname
#Note: will currently only work for 6 components: indices of covariance matrices hard coded
printEggerparametertable <- function(beta0, beta1, betaB, betaC, beta1B, beta1C, L_Sigma, cnames, fname){
    beta0summary <- posteriorsummaryvector(beta0)
    beta1summary <- posteriorsummaryvector(beta1)
    betaBsummary <- posteriorsummaryvector(betaB)
    betaCsummary <- posteriorsummaryvector(betaC)
    beta1Bsummary <- posteriorsummaryvector(beta1B)
    beta1Csummary <- posteriorsummaryvector(beta1C)
    
    mfun <- function(x){x %*% t(x)}
    Sigma <- t(apply(L_Sigma, 1, mfun)[c(1, 7, 8, 13, 14, 15, 19, 20, 21, 22, 25, 26, 27, 28, 29, 31, 32, 33, 34, 35, 36), ])#gets the lower triangle of Sigma by rows: will only work for m = 6
    sigmasummary <- posteriorsummaryvector(Sigma)
    m <- dim(beta0)[2]
    mytable <- array(dim = c(12, m)) #will only work for m = 6
    rownames(mytable) <- c("$\\bm \\beta_0$", "$\\bm \\beta_1$", "$\\bm \\beta_B$", "$\\bm \\beta_C$", "$\\bm \\beta_{1B}$","$\\bm \\beta_{1C}$", "$\\bm \\sigma_1$", "$\\bm \\sigma_2$", "$\\bm \\sigma_3$", "$\\bm \\sigma_4$", "$\\bm \\sigma_5$", "$\\bm \\sigma_6$") #will only work for m = 6
    colnames(mytable) <- cnames
    mindex <- 1
    for(i in 1:m){
        mytable[1, i] <- extractposteriorsummary(beta0summary, i)
        mytable[2, i] <- extractposteriorsummary(beta1summary, i)
        mytable[3, i] <- extractposteriorsummary(betaBsummary, i)
        mytable[4, i] <- extractposteriorsummary(betaCsummary, i)
        mytable[5, i] <- extractposteriorsummary(beta1Bsummary, i)
        mytable[6, i] <- extractposteriorsummary(beta1Csummary, i)
        rowindex <- 6
        for(j in 1:i){
            mytable[rowindex + i, j] <- extractposteriorsummary(sigmasummary, mindex)
            mindex <- mindex + 1
        }
    }
    xt <- xtable(mytable)
    align(xt) <- c("r", rep("p {3cm}", m))
    print(xt, sanitize.text.function = function(x){x}, file = fname)
}
