# Supplementary material for: High concentrations of floating neustonic life in the plastic-rich North Pacific Garbage Patch
Source: PLoS Biol. 2023 May 4;21(5):e3001646. doi: 10.1371/journal.pbio.3001646 (PMC10159152; doi:10.1371/journal.pbio.3001646)
Supplement: S1 Data — (ZIP) [file pbio.3001646.s002.zip › Egger21data.txt]

Sample ID	Area	Date	Daytime	LAT start	LON start	LAT end	LON end	SeastateBeaufort	Trawlingtimeminutes	Trawlingdistancekm	Trawledareakm2	LODperkm2	Velella	Halobates	Janthina	Porpita	Physalia	Glaucus	Plastic0.05-0.15cmH	Plastic0.05-0.15cmN	Plastic0.05-0.15cmP	Plastic0.05-0.15cmF	Plastic0.05-0.15cmtotal	Plastic0.15-0.5cmH	Plastic0.15-0.5cmN	Plastic0.15-0.5cmP	Plastic0.15-0.5cmF	Plastic0.15-0.5cmtotal	Plastic0.5-1.5cmH	Plastic0.5-1.5cmN	Plastic0.5-1.5cmP	Plastic0.5-1.5cmF	Plastic0.5-1.5cmtotal	Plastic1.5-5cmH	Plastic1.5-5cmN	Plastic1.5-5cmP	Plastic1.5-5cmF	Plastic1.5-5cmtotal
NPM3 Manta 001	A	22.11.2019	day	45.776	-129.313	n/a	n/a	3	15	0.959	0.0009	1158	45	0	0	0	0	0	10	0	0	0	10	6	0	0	0	6	0	1	0	2	3	0	0	0	0	0
NPM3 Manta 002	A	22.11.2019	day	45.781	-129.322	45.769	-129.335	3	30	1.965	0.0018	566	235	0	0	0	0	0	16	0	0	0	16	4	0	0	7	11	4	2	0	0	6	0	0	0	0	0
NPM3 Manta 003	A	22.11.2019	day	45.764	-129.341	45.751	-129.353	3	33	1.911	0.0017	581	231	0	0	0	0	0	29	0	0	0	29	11	1	0	0	12	0	0	0	0	0	0	0	0	0	0
NPM3 Manta 004	B	28.11.2019	day	24.408	-144.861	24.427	-144.864	2	30	1.583	0.0014	702	0	16	16	0	0	0	41	0	0	0	41	32	0	1	0	33	4	3	0	0	7	0	1	0	0	1
NPM3 Manta 005	B	28.11.2019	day	24.433	-144.865	24.447	-144.866	2	27	1.338	0.0012	831	0	41	0	0	0	0	50	0	0	0	50	39	1	1	0	41	7	7	0	0	14	1	3	0	0	4
NPM3 Manta 006	B	28.11.2019	day	24.449	-144.867	24.465	-144.868	2	27	1.715	0.0015	648	0	38	0	0	0	0	16	0	0	0	16	32	1	0	0	33	7	0	0	0	7	1	2	0	0	3
NPM3 Manta 007	B	29.11.2019	day	24.577	-144.863	24.59	-144.862	2	27	1.395	0.0013	797	0	32	1	0	0	0	12	0	0	0	12	11	2	0	0	13	0	0	0	0	0	0	0	0	0	0
NPM3 Manta 008	B	29.11.2019	day	24.594	-144.862	24.607	-144.861	2	30	1.505	0.0014	738	0	79	26	0	1	0	388	0	0	0	388	501	0	0	0	501	68	9	0	0	77	1	0	0	0	1
NPM3 Manta 009	B	29.11.2019	day	24.609	-144.861	24.623	-144.86	2	27	1.774	0.0016	626	0	24	3	0	0	0	518	0	0	0	518	784	1	1	0	786	71	12	0	0	83	4	5	0	0	9
NPM3 Manta 010	B	29.11.2019	day	26.778	-144.962	26.877	-144.969	3	37	1.942	0.0017	572	0	16	5	0	0	0	151	0	0	0	151	219	7	16	0	242	38	11	0	0	49	1	1	0	0	2
NPM3 Manta 011	B	29.11.2019	day	26.929	-144.972	27.024	-144.975	3	31	1.473	0.0013	754	0	15	5	0	0	1	162	0	0	0	162	126	0	2	0	128	24	7	0	0	31	1	4	0	0	5
NPM3 Manta 012	B	29.11.2019	day	27.052	-144.976	27.091	-144.979	3	30	2.021	0.0018	550	0	20	0	0	0	0	310	0	0	0	310	260	4	7	1	272	59	6	0	0	65	1	1	0	1	3
NPM3 Manta 013	C	29.11.2019	day	27.468	-144.993	27.484	-144.991	4	30	1.796	0.0016	619	0	16	2	0	0	0	83	0	0	0	83	37	0	3	0	40	6	1	0	0	7	0	1	0	0	1
NPM3 Manta 014	C	29.11.2019	day	27.489	-144.99	27.504	-144.99	4	28	1.703	0.0015	652	0	32	7	0	0	0	34	0	0	0	34	23	0	3	0	26	7	2	0	0	9	0	2	0	0	2
NPM3 Manta 015	C	29.11.2019	day	27.509	-144.99	27.524	-144.99	4	30	1.735	0.0016	640	0	26	1	0	0	0	107	0	0	0	107	63	5	2	0	70	9	6	0	0	15	0	0	0	0	0
NPM3 Manta 016	C	2.12.2019	day	31.796	-143.985	31.791	-143.96	5	32	2.419	0.0022	459	0	83	6	0	0	0	75	0	0	0	75	112	1	15	0	128	46	8	0	0	54	3	36	0	0	39
NPM3 Manta 017	C	2.12.2019	day	31.789	-143.957	31.788	-143.939	5	31	1.355	0.0012	820	0	20	10	0	0	0	15	0	0	0	15	50	2	1	0	53	10	3	0	0	13	2	2	0	0	4
NPM3 Manta 018	C	2.12.2019	day	31.787	-143.935	31.796	-143.934	5	40	2.048	0.0018	542	0	60	1	0	0	0	33	0	0	0	33	177	39	16	0	232	39	42	0	0	81	2	8	0	0	10
NPM3 Manta 019	C	3.12.2019	night	33.482	-143.122	33.488	-143.104	4	30	1.831	0.0016	607	0	54	9	0	0	0	17	0	0	0	17	150	0	9	0	159	24	4	0	0	28	5	0	0	0	5
NPM3 Manta 020	C	3.12.2019	night	33.489	-143.1	33.445	-143.083	4	31	1.975	0.0018	563	0	60	0	1	0	0	58	0	0	0	58	119	0	8	0	127	40	3	0	0	43	2	1	0	0	3
NPM3 Manta 021	C	3.12.2019	night	33.498	-143.077	33.505	-143.057	4	30	1.918	0.0017	579	0	32	0	0	0	0	18	0	0	0	18	61	0	10	0	71	23	0	0	0	23	5	0	0	0	5
NPM3 Manta 022	C	3.12.2019	day	33.663	-141.172	33.667	-141.15	4	31	1.644	0.0015	676	2	17	0	0	0	0	37	0	0	0	37	130	0	6	0	136	22	2	0	0	24	3	1	0	0	4
NPM3 Manta 023	C	3.12.2019	day	33.667	-141.146	33.669	-141.132	4	29	1.613	0.0015	689	1	13	0	0	0	0	128	1	0	0	129	121	0	4	0	125	20	4	0	0	24	3	5	0	0	8
NPM3 Manta 024	C	3.12.2019	day	33.669	-141.117	33.672	-141.099	4	38	2.004	0.0018	555	0	6	0	0	0	0	62	0	0	0	62	375	0	19	0	394	57	6	0	0	63	6	6	0	0	12
NPM3 Manta 025	C	3.12.2019	day	33.892	-140.558	33.898	-140.534	4	31	2.155	0.0019	516	0	25	0	0	0	0	542	0	0	0	542	1004	4	64	0	1072	84	23	0	1	108	18	7	0	0	25
NPM3 Manta 026	C	3.12.2019	day	33.899	-140.527	33.906	-140.5	4	32	2.481	0.0022	448	0	32	0	0	0	1	42	0	0	0	42	246	1	25	0	272	72	0	0	0	72	9	0	0	0	9
NPM3 Manta 027	C	3.12.2019	day	33.906	-140.496	33.91	-140.475	4	34	2.037	0.0018	545	0	12	0	2	0	0	90	0	0	0	90	314	3	5	0	322	21	2	0	0	23	5	7	0	0	12
NPM3 Manta 028	C	4.12.2019	night	34.413	-139.261	34.423	-139.24	2	31	1.867	0.0017	595	0	9	0	0	0	0	3364	0	0	0	3364	1866	40	25	0	1931	286	180	0	0	466	16	98	0	0	114
NPM3 Manta 029	C	4.12.2019	night	34.425	-139.233	34.432	-139.213	2	29	1.679	0.0015	662	0	13	0	0	0	0	1283	0	0	0	1283	451	19	20	0	490	51	61	0	0	112	5	20	0	0	25
NPM3 Manta 030	C	4.12.2019	night	34.433	-139.21	34.442	-139.185	2	32	1.891	0.0017	588	1	14	0	0	0	0	994	0	0	0	994	821	12	18	0	851	75	31	0	0	106	2	6	0	0	8
NPM3 Manta 031	A	7.12.2019	day	42.177	-130.189	42.193	-130.179	4	33	1.91	0.0017	582	1287	0	0	0	0	0	16	0	0	0	16	5	2	0	0	7	0	1	0	0	1	0	0	0	0	0
NPM3 Manta 032	A	7.12.2019	day	42.197	-130.174	42.211	-130.162	4	30	1.968	0.0018	565	230	0	0	0	0	0	1	0	0	0	1	14	2	0	0	16	2	4	0	0	6	0	0	0	0	0
NPM3 Manta 033	A	7.12.2019	day	42.215	-130.157	42.229	-130.142	4	32	2.114	0.0019	526	299	1	0	0	0	0	23	0	0	0	23	4	0	0	0	4	5	2	0	0	7	0	2	0	0	2
NPM3 Manta 034	A	7.12.2019	day	42.573	-129.925	42.586	-129.914	4	32	1.811	0.0016	613	98	0	0	0	0	0	2	0	0	10	12	5	0	0	3	8	0	0	0	0	0	0	0	0	0	0
NPM3 Manta 035	A	7.12.2019	day	42.59	-129.911	42.604	-129.899	4	36	1.78	0.0016	624	10	0	0	0	0	0	0	0	0	0	0	0	0	0	0	0	0	0	0	0	0	0	0	0	0	0
NPM3 Manta 036	A	7.12.2019	day	42.608	-129.895	42.624	-129.877	4	37	2.137	0.0019	520	248	0	0	0	0	0	4	0	0	0	4	6	0	0	6	12	0	0	0	4	4	0	0	0	0	0
NPM3 Manta 037	A	8.12.2019	day	43.098	-129.206	43.118	-129.199	3	33	2.376	0.0021	468	145	0	0	0	0	0	2	0	0	0	2	6	0	0	0	6	2	0	0	0	2	0	0	0	0	0
NPM3 Manta 038	A	8.12.2019	day	43.122	-129.197	43.14	-129.188	3	31	2.04	0.0018	545	338	0	0	0	0	0	1	0	0	0	1	3	0	0	0	3	1	0	0	0	1	0	0	0	0	0
NPM3 Manta 039	A	8.12.2019	day	43.145	-129.187	43.163	-129.18	3	31	1.978	0.0018	562	179	0	0	0	0	0	0	0	0	0	0	5	0	0	0	5	1	0	0	0	1	0	3	0	0	3
NPM3 Manta 040	A	8.12.2019	day	44.048	-129.019	44.065	-129.02	2	29	1.804	0.0016	616	178	0	0	0	0	0	0	0	0	0	0	2	0	0	0	2	0	0	0	0	0	0	0	0	0	0
NPM3 Manta 041	A	9.12.2019	day	44.068	-129.02	44.084	-129.019	2	29	1.673	0.0015	664	321	0	0	0	0	0	2	0	0	0	2	3	0	0	0	3	0	0	0	0	0	0	0	0	0	0
NPM3 Manta 042	A	9.12.2019	day	44.087	-129.019	44.104	-129.018	2	30	1.807	0.0016	615	107	0	0	0	0	0	2	0	0	0	2	5	0	0	0	5	1	1	0	0	2	0	1	0	0	1
NPM3 Manta 043	A	9.12.2019	day	45.293	-129.009	45.277	-129.017	4	30	1.794	0.0016	619	47	0	0	0	0	0	3	0	0	0	3	5	0	0	0	5	1	0	0	0	1	0	0	0	0	0
NPM3 Manta 044	A	9.12.2019	day	45.274	-129.019	45.26	-129.033	4	31	1.897	0.0017	586	93	0	0	0	0	0	7	0	0	0	7	2	0	1	0	3	0	0	0	0	0	0	0	0	0	0
NPM3 Manta 045	A	9.12.2019	day	45.258	-129.036	45.247	-129.051	4	31	1.732	0.0016	642	175	0	0	0	0	0	3	0	0	0	3	1	0	0	0	1	0	0	0	0	0	0	0	0	0	0
MEGA Station 23 Manta 1	C	2.8.2015	night	30	-140.889	30.004	-140.737	3	185	14.642	0.0132	76	0	68	25	1	0	0	9419	0	0	0	9419	3492	96	150	0	3738	572	146	0	0	718	56	63	0	0	119
MEGA Station 40 Manta 1	C	7.8.2015	day	30.995	-137.315	30.969	-137.431	4	183	12	0.0108	93	5	1106	46	1	0	0	1269	0	0	0	1269	1441	37	112	0	1590	429	53	0	0	482	40	26	0	0	66
MEGA Station 40 Manta 2	C	7.8.2015	day	30.996	-137.314	30.971	-137.428	4	177	11.7	0.0105	95	0	416	89	1	0	0	792	3	0	0	795	794	90	49	0	933	279	94	0	0	373	28	131	0	0	159
MEGA Station 59 Manta 1	C	12.8.2015	night	31.998	-139.905	31.987	-139.772	3	185	12.602	0.0113	88	0	151	1	1	0	0	3115	0	0	0	3115	4482	116	184	0	4782	812	223	0	0	1035	87	95	0	2	184
MEGA Station 59 Manta 2	C	12.8.2015	night	31.997	-139.905	31.983	-139.775	3	178	12.357	0.0111	90	0	222	3	0	0	0	3435	0	0	0	3435	5081	60	147	0	5288	856	114	0	0	970	123	80	0	0	203
MEGA Station 76 Manta 1	C	18.8.2015	day	33.741	-138.365	33.826	-138.275	5	181	12.611	0.0114	88	0	563	6	9	0	0	931	0	0	0	931	1520	2	89	1	1612	366	35	0	0	401	41	19	0	0	60
MEGA Station 76 Manta 2	C	18.8.2015	day	33.74	-138.366	33.824	-138.277	5	179	12.491	0.0112	89	0	277	0	0	0	0	506	0	0	0	506	885	5	24	0	914	187	22	0	0	209	9	17	0	0	26
MEGA Station 80 Manta 1	C	10.8.2015	day	36.411	-148.904	36.425	-148.846	3	62	5.437	0.0049	204	0	145	0	0	0	0	1861	6	0	0	1867	2844	46	125	0	3015	598	49	0	1	648	52	20	0	0	72
MEGA Station 80 Manta 2	C	10.8.2015	day	36.425	-148.846	36.398	-148.793	3	59	5.542	0.005	200	0	342	0	0	0	0	1184	0	0	0	1184	2497	27	95	0	2619	491	41	0	0	532	58	43	0	0	101
