# Supplementary material for: High concentrations of floating neustonic life in the plastic-rich North Pacific Garbage Patch
Source: PLoS Biol. 2023 May 4;21(5):e3001646. doi: 10.1371/journal.pbio.3001646 (PMC10159152; doi:10.1371/journal.pbio.3001646)
Supplement: S1 Data — (ZIP) [file pbio.3001646.s002.zip › Egger.stan]

data {
  int<lower = 0> m; //number of categories (neuston taxa plus plastic)
  int<lower = 0> n; //number of observations
  int counts[n, m]; //counts in each observation: last column is plastic
  vector[n] logtracer; //log tracer concentration
  vector[n] logtrawledarea; //log area trawled for each observation (used as offset)
  vector[n] patchB; //dummy variable: in or out of patch B?
  vector[n] patchC; //dummy variable: in or out of patch C?

}

parameters {
  vector [m] beta0; //intercept
  vector [m] beta1; //effect of log tracer
  vector[m] betaB; //effect of patch B
  vector[m] betaC; //effect of patch C
  vector[m] beta1B; //interaction between patch B and log tracer
  vector[m] beta1C; //interaction between patch C and log tracer
  cholesky_factor_corr[m] LOmega; //Cholesky factor of error correlation matrix
  vector<lower = 0>[m] tau; //prior scale on error covariance
  vector [m] z[n]; //standardized errors
}

transformed parameters {
  vector [m] eta[n]; //linear predictor (with error)
  cholesky_factor_cov[m] L_Sigma; //cholesky factor of error covariance
  
  L_Sigma = diag_pre_multiply(tau, LOmega);
  for(i in 1:n) {
    eta[i] = beta0 + beta1 * logtracer[i] + betaB * patchB[i] + betaC * patchC[i] + beta1B * patchB[i] * logtracer[i] + beta1C * patchC[i] * logtracer[i] + L_Sigma * z[i];
  }
}

model {
  for(i in 1:n) {
    z[i] ~ normal(0, 1);
        for(j in 1:m) {
	  counts[i, j] ~ poisson_log(logtrawledarea[i] + eta[i, j]);
	}
  }
  tau ~ cauchy(0, 2.5);
  LOmega ~ lkj_corr_cholesky(2);
  beta0 ~ normal(0, 7.5);
  beta1 ~ normal(0, 1);
  betaB ~ normal(0, 4);
  betaC ~ normal(0, 4);
  beta1B ~ normal(0, 1);
  beta1C ~ normal(0, 1);
}
