# Supplementary material for: High concentrations of floating neustonic life in the plastic-rich North Pacific Garbage Patch
Source: PLoS Biol. 2023 May 4;21(5):e3001646. doi: 10.1371/journal.pbio.3001646 (PMC10159152; doi:10.1371/journal.pbio.3001646)
Supplement: S1 Data — (ZIP) [file pbio.3001646.s002.zip › Egger_prior.stan]

data {
  int<lower = 0> m; //number of categories (neuston taxa plus plastic)
  int<lower = 0> n; //number of observations
}

generated quantities {
  vector [m] beta0; //intercept
  vector [m] beta1; //effect of log tracer
  vector[m] betaB; //effect of patch B
  vector[m] betaC; //effect of patch C
  vector[m] beta1B; //interaction between patch B and log tracer
  vector[m] beta1C; //interaction between patch C and log tracer
  cholesky_factor_corr[m] LOmega; //Cholesky factor of error correlation matrix
  vector<lower = 0>[m] tau; //prior scale on error covariance
  vector [m] z[n]; //standardized errors
  cholesky_factor_cov[m] L_Sigma; //cholesky factor of error covariance

  for(j in 1:m){
    beta0[j] = normal_rng(0, 7.5);
    beta1[j] = normal_rng(0, 1);
    betaB[j] = normal_rng(0, 4);
    betaC[j] = normal_rng(0, 4);
    beta1B[j] = normal_rng(0, 1);
    beta1C[j] = normal_rng(0, 1);
    tau[j] = fabs(cauchy_rng(0, 2.5));

    for(i in 1:n){
      z[i, j] = normal_rng(0, 1);
    }

  }
  LOmega = lkj_corr_cholesky_rng(m, 2);
  L_Sigma = diag_pre_multiply(tau, LOmega);
}
