# Supplementary material for: High concentrations of floating neustonic life in the plastic-rich North Pacific Garbage Patch
Source: PLoS Biol. 2023 May 4;21(5):e3001646. doi: 10.1371/journal.pbio.3001646 (PMC10159152; doi:10.1371/journal.pbio.3001646)
Supplement: S1 Data — (ZIP) [file pbio.3001646.s002.zip › Egger20_comparison.R]

rm(list = ls())
library(raster)
library(RColorBrewer)
library(maps)
source("tracerregressionfuncs.R")

maxtracer <- getmaxtracer(tracerfiles = c("conc_2019_JUL.nc", "conc_2019_NOV.nc", "conc_2015_JUL.nc")) #will scale by maximum over all 3 time periods
sjr <- read.table(file = "Egger20_vortexswimtotals.txt", header = TRUE, sep = "\t")
sjr[is.na(sjr)] <- 0 #I think they left cells blank where no count
sjr$totalperkm2 <- rowSums(sjr[, 2:5])
sjr$inChong <- FALSE
sjr$inChong[sjr$sampleID == "SJR_005" | sjr$sampleID == "SJR_006" | sjr$sampleID == "SJR_007" | sjr$sampleID == "SJR_019" | sjr$sampleID == "SJR_031" | sjr$sampleID == "SJR_034" | sjr$sampleID == "SJR_037" | sjr$sampleID == "SJR_038"] <- TRUE #the ones included in our analysis

ncbrick <- brick("conc_2019_JUL.nc") #NetCDF4 file containing gridded tracer data
spts <- SpatialPoints(cbind(360 + sjr$lon, sjr$lat), proj4string = CRS("+proj=longlat + datum=WGS84")) #sjr is in degrees West, NetCDF file is in degrees East

pdf(file = "Egger20_comparison.pdf", width = 7, height = 7)
par(mar = c(4, 5, 2, 2))
boxplot(totalperkm2 ~ inChong, data = sjr, xlab = "photographed", ylab = expression(paste(total~plastic~count/km^-2)))
points(totalperkm2 ~ factor(inChong), data = sjr, pch = 16, col = adjustcolor("black", 0.4))
dev.off()

pdf(file = "Egger20_comparisonmap.pdf", width = 7, height = 7)
par(mar = c(4, 5, 2, 2))
plot(ncbrick / maxtracer, col = NA, ext = extent(c(200, 240, 15, 55)), xlab = "longitude", ylab = "latitude", xlim = c(200, 240), ylim = c(15, 55), zlim = c(0, 1))
plot(ncbrick / maxtracer, col = rev(gray.colors(255)), add = TRUE, zlim = c(0, 1)) #to make sure we fill the axes
axls  <- par("usr")
map("world", wrap = c(0, 360), add = TRUE, interior = FALSE, xlim = axls[1:2], ylim = axls[3:4], lforce = "e")
mypch <- c(1, 16)
mycolors <- brewer.pal(4, "Dark2")
points(spts, pch = mypch[sjr$inChong + 1], col = adjustcolor(mycolors[4], 0.6))
legend("topleft", pch = mypch, col = rep(mycolors[4], 2), legend = c("not photographed", "photographed"), bty = "n")
dev.off()

pdf(file = "Egger20_comparisonscatter.pdf", width = 7, height = 7)
par(mar = c(4, 5, 2, 2))
sjr$tracer <- as.numeric(raster::extract(ncbrick, spts))
plot(sjr$tracer / maxtracer, sjr$totalperkm2, pch = mypch[sjr$inChong + 1], col = adjustcolor(mycolors[4], 0.6), xlab = "tracer", ylab = expression(plastic~density/km^-2))
legend("topright", pch = mypch, col = rep(mycolors[4], 2), legend = c("not photographed", "photographed"), bty = "n")
dev.off()
