# Supplementary material for: High concentrations of floating neustonic life in the plastic-rich North Pacific Garbage Patch
Source: PLoS Biol. 2023 May 4;21(5):e3001646. doi: 10.1371/journal.pbio.3001646 (PMC10159152; doi:10.1371/journal.pbio.3001646)
Supplement: S1 Data — (ZIP) [file pbio.3001646.s002.zip › Egger20_vortexswimtotals.txt]

sampleID	0.05-0.15cm	0.15-0.5cm	0.5-1.5cm	1.5-5cm	lat	lon	date
SJR_001	64415	19167	6682.827819	970	26.48	-156.40	18.6.2019
SJR_002	44990	25789	15227.85053	1677	26.50	-155.28	19.6.2019
SJR_003	41947	24609	11729.80359	559	26.24	-154.97	20.6.2019
SJR_004	17111	17832	5943.834945	1486	27.10	-154.37	20.6.2019
SJR_005	46006	24073	5349.485047	1605	26.28	-154.08	21.6.2019
SJR_006	31514	16033	7125.773255	594	26.61	-153.31	22.6.2019
SJR_007	17071	32020	14298.6359	1100	27.16	-152.72	23.6.2019
SJR_008	9238	3719	856.7894436		28.04	-152.10	24.6.2019
SJR_009	31027	14544	4306.830199		28.14	-152.50	26.6.2019
SJR_010	30295	6214	2969.155109		27.91	-153.84	27.6.2019
SJR_011	33830	33489	10290.54304	546	27.95	-151.25	30.6.2019
SJR_012	129911	54942	29782.03326	10783	28.42	-150.30	2.7.2019
SJR_013	99708	38921	13102.23759	2620	29.02	-148.63	3.7.2019
SJR_014	29191	33529	2958.559286	1692	28.83	-147.62	4.7.2019
SJR_015	158964	82813	11790.89332	3138	28.95	-146.06	6.7.2019
SJR_016	48500	50326	6538.724148	1578	29.37	-145.75	7.7.2019
SJR_017	66923	35236	4740.053625	1896	30.03	-145.40	8.7.2019
SJR_018	1547409	466700	115510.2101	29482	30.53	-145.04	9.7.2019
SJR_019	1173584	507631	190531.5389	40828	31.48	-145.04	12.7.2019
SJR_020	448607	155079	18618.51678	5480	31.62	-144.34	13.7.2019
SJR_021	211780	92299	16327.13361	7045	31.89	-143.34	14.7.2019
SJR_022	647577	208690	52766.66423	23001	32.08	-142.46	15.7.2019
SJR_023	2833428	997437	295223.71	62003	31.81	-141.13	16.7.2019
SJR_024	215894	120558	23958.23571	4991	31.02	-141.19	18.7.2019
SJR_025	261951	149137	34637.61274	6380	33.51	-140.06	21.7.2019
SJR_028	423687	157817	50281.68377	16280	33.94	-142.00	25.7.2019
SJR_030	572194	194134	46046.85899	6425	33.77	-144.17	27.7.2019
SJR_031	181434	260444	41688.41897	6602	33.82	-145.21	29.7.2019
SJR_032	54295	140051	51044.87916	1796	33.87	-146.33	30.7.2019
SJR_034	98734	64616	15461.10513		32.82	-146.59	2.8.2019
SJR_035	81990	89543	7906.421233	685	32.18	-145.73	3.8.2019
SJR_036	605176	152617	28497.93057	4121	31.66	-145.94	4.8.2019
SJR_037	94775	115259	18191.29649	6177	31.91	-145.09	5.8.2019
SJR_038	270143	157543	55248.84357	15589	32.40	-144.56	6.8.2019
SJR_039	244828	102631	20581.35	775	32.72	-144.28	7.8.2019
SJR_040	219748	74780	26349.37762	2146	32.85	-143.36	8.8.2019
SJR_041	215479	136830	19131.4195	1680	32.78	-142.17	9.8.2019
SJR_042	243736	250998	18620.04109	3610	34.83	-140.42	11.8.2019
SJR_044	127111	460260	64304.75829	7371	35.99	-139.83	14.8.2019
SJR_045	251774	212024	49966.59951	9442	37.29	-141.10	15.8.2019
SJR_046	408623	358309	99939.10018	33313	37.25	-140.90	16.8.2019
SJR_047	798112	207304	50934.17235	8105	37.36	-136.42	18.8.2019
SJR_048	607336	184698	41407.23235	17392	36.82	-135.80	19.8.2019
SJR_049	5029	4279	2511.269747	6697	37.11	-132.06	23.8.2019
