# Supplementary material for: High concentrations of floating neustonic life in the plastic-rich North Pacific Garbage Patch
Source: PLoS Biol. 2023 May 4;21(5):e3001646. doi: 10.1371/journal.pbio.3001646 (PMC10159152; doi:10.1371/journal.pbio.3001646)
Supplement: S1 Data — (ZIP) [file pbio.3001646.s002.zip › readme.txt]

Code and data to accompany Chong et al.

Matthew Spencer
School of Environmental Sciences
University of Liverpool
Liverpool
L69 3GP
UK
m.spencer@liverpool.ac.uk

The following instructions were testd on a 64-bit Ubuntu 20.04.4 system with an Intel Core i7-4600M CPU, 15.3 GiB RAM, R 4.2.1, rstan 2.21.5, cmdstan-2.30.1. You will need the R packages rstan, mvtnorm, loo, RColorBrewer, matrixStats, numDeriv, measurements, raster, sp, maps, xtable, hdrcde, coda, Rcpp, RcppGSL, RcppArmadillo.

Most estimation is done using rstan, with data manipulation and plotting in R. For some more intensive computational tasks, cmdstan is used.

The main analysis script is tracerregression.R. Logical variables at the start of the script determine which tasks are carried out when the script is run (some of these tasks are time-consuming). Functions are in tracerregressionfuncs.R. The main model is defined in the stan file tracerregression_bivariate.stan. Count data are in vortexswim_both.csv, and physical information about the sample locations in site_information.txt. Tracer data are in the netcdf4 file conc_2019_JUL.nc.

For re-analysis of the Egger et al. (2021) data, the main script is Egger.R, with data in Egger21data.txt, the model in Egger.stan, and tracer data in conc_2019_NOV.nc and conc_2015_JUL.nc.

Comparisons between observations that were and were not photographed are carried out in the script Egger20_comparison.R, with data in Egger20_vortexswimtotals.txt and tracer data in conc_2019_JUL.nc.

You will need to create the empty directories leaveoneoutdata and simdata at the same level as the directory to which this zip file is extracted.

-------------------------------
MAIN ANALYSIS

The R script tracerregression.R does the main analysis.

Open the script in your favourite editor.
Of the logical variables on lines 25-38, set only fitbivariatemodel to TRUE.
If you want just a quick test, reduce the values of warmup and iter on line 83 (currently set to 2000 and 4000 respectively, but 200 and 400 would probably be sufficient for a test).

In R, type

source("tracerregression.R")

This will read data from two sets of independent counts in vortexswim_both.csv, physical data in site_information.txt, and tracer concentrations in conc_2019_JUL.nc. A map of site locations and tracer concentrations will be written to tracermap.pdf. It will then fit the model, defined in tracerregression_bivariate.stan. On the system used to test, this took approximately 5 h with warmup and iter set to 2000 and 4000 respectively.

When this has completed, the Rhat statistic and effective sample size for each parameter will be printed out. Trace plots for each parameter will be written to the files traceplot_[parameter name].pdf, and the posterior sample will be saved to generatingfunctioninteractionfit.RData.

On line 26, set the logical variable fitbivariatemodel to FALSE.
On line 27, set the logical variable samplefromprior to TRUE.
On line 34, set the logical variable comparecounts to TRUE.
On line 35, set the logical variable plotposterior to TRUE.

In R, type

source("tracerregression.R")

This will sample from the prior distribution, and write to bivariateprior.RData (this is very quick).
The file count_comparison.pdf will be generated, containing scatter plots of the two independent counts for each category of object.
The main results will be written to files:

marginalcorrelationentire.pdf: marginal correlation between log density of each neuston taxon and log plastic density, over the entire study region
marginalcorrelationentiretrunc.pdf: as above, but excluding tracer concentrations greater than those at study locations
marginalcorrelationIn.pdf, marginalcorrelationIntrunc.pdf, marginalcorrelationOut.pdf, marginalcorrelatinOuttrunc.pdf: marginal correlations as above for the inside- and outside-patch regions (with tracer concentrations greater than those at study locations excluded in the trunc versions).
posteriorkappa.pdf: posterior density of the detectability parameters kappa
posteriorbeta1.pdf: posterior density of the tracer effect parameters beta1
posteriorbeta1beta3.pdf: posterior density of the tracer effect outside the patch (beta1) and inside the patch (beta1 + beta3).
densityvstracer.pdf: scatter plots of log density (from the mean of two counts) against log tracer concentration for each category of object, with model predictions.
densityinvsout.pdf: difference in expected log density between inside- and outside-patch regions for each category of object
densityinvsouttrunc.pdf: as above, but with tracer concentrations greater than those at study locations excluded)
posteriorkappabeta0.pdf: scatter plots of the posterior distribution of corresponding elements of the log of detectability (kappa) against intercept (beta0).
posteriorpredictivebivariate.pdf: scatter plots of log posterior predictive density of each category of object in each sample, against log observed density (with dashed lines indicating 1:1 relationship).
posteriorpredvstracer.pdf: scatter plots of log density against log tracer concentration from the real data, with data generated by posterior predictive simulation overlaid.
posteriorcorrelations.pdf: histograms of the posterior predictive distribution of correlations between the two counts for each taxon, with the observed correlation indicated by a vertical dashed line.
tracerregressionparameters.tex: LaTeX source for a table of parameter estimates.
The rank of the Hessian for the log probability of bivariate counts at the posterior mean parameters is printed out for each site and category of object (values less than 2 indicate identifiability problems).

If you want to check how well the model can recover known parameters, after fitting the model as above, do the following steps. This will be time-consuming.

On line 27, set the logical variable samplefromprior to FALSE.
On line 34, set the logical variable comparecounts to FALSE.
On line 35, set the logical variable plotposterior to FALSE.
On line 29, set the logical variable setupsimulatedbivariate to TRUE.

In R, type

source("tracerregression.R")

This will write 10 simulated data sets to the directory ../simdata, with parameters set to the posterior means estimated from the real data.

From the location where you have cmdstan installed, type

make [path to the location of tracerregression_bivariate.stan]/tracerregression_bivariate

to compile the stan code

Open a bash shell, cd to the location of run4chains_simbivariate.sh and type

./run4chains_simbivariate.sh

This took approximately 60 hours on the system used to test (you could reduce the values of num_samples and num_warmup in the bash script if you just want a quick test). Stan output will be written to ../simdata.

When complete, in tracerregression.R,

On line 29, set the logical variable setupsimulatedbivariate to FALSE.
On line 30, set the logical variable processsimulatedbivariate to TRUE.

Posterior densities for each parameter (with the true values indicated) will be written to simperformance.pdf (for all parameters other than the covariance matrix Sigma) and simperformanceSigma.pdf (for elements of the covariance matrix Sigma).

If you want to carry out leave-one-out cross-validation, after fitting the model as above, do the following steps (which will be time-consuming).

On line 31, set the logical variable makeleaveoneoutdata to TRUE (and all the other logical variables on lines 25 to 38 to FALSE).

In R, type

source("tracerregression.R")

This will write data files excluding each site in turn to ../leaveoneoutdata.
Make sure that you have compiled the Stan code as above.
In a bash shell, cd to the location of run4chains_cv.sh and type

./run4chains_cv.sh

This will fit the model to each of these leave-one-out data sets. It took approximately 66 hours on the system used to test (you could reduce the values of num_samples and num_warmup in the bash script if you just want a quick test).

When complete, set the logical variable makeleaveoneoutdata on line 31 to FALSE, and the logical variable processleaveoneoutdata on line 32 to TRUE.

In R, type

source("tracerregression.R")

This will estimate log predictive density for the left-out observation from each leave-one-out data set, by Monte Carlo integration. On the system used to test, this took approximately 12 hours (you could reduce this by setting niter and mciter on lines 129 and 130 to smaller values, if you just want to test).

When complete:

Set the logical variable processleaveoneoutdata on line 32 to FALSE
Set the logical variable calculateelpd on line 33 to TRUE.
Set the logical variable plotposteriorwithoutSJR_019 on line 36 to TRUE.

In R, type

source("tracerregression.R")

This will produce the file lpdfull.pdf, which plots the distribution of log predictive density for the excluded site in each leave-one-out data set.

Versions of the main results figures without the unusual observation SJR_019 will also be written (file names as in the main analysis, but ending in _noSJR_019.pdf).

When complete:

Set the logical variable plotposterior_boundaryswitch on line 38 to TRUE.

In R, type

source("tracerregression.R")

This will plot versions of the main results figures with the a priori outside observation that had higher tracer concentration than the lowest inside value recoded as inside. File names as in the main analysis, but ending in _boundaryswitch.pdf).

-------------------------------
RE-ANALYSIS OF EGGER ET AL. 2021 DATA

The R script Egger.R re-analyses the data from Egger et al. 2021 (Frontiers Mar Sci 8:626026) using a Bayesian multivariate Poisson-lognormal model, as described in the supporting information.

Open the script in your favourite editor.
On lines 16-18, set the logical variable fitmodel to TRUE, and the logical variables samplefromprior and plotposterior to FALSE.
If you want just a quick test, reduce the values of warmup and iter on line 41 (currently set to 4000 and 8000 respectively, but 400 and 800 would probably be sufficient for a test).

In R, type

source("Egger.R")

This will read count data from Egger21data.txt and tracer concentrations from conc_2019_NOV.nc and conc_2015_JUL.nc (the Egger data are from two different surveys, carried out in different years). A map of sample locations and tracer concentrations will be produced (Eggermap.pdf). It will then fit the model, defined in Egger.stan. On the system used to test, this took approximately 1.5 h with warmup and iter set to 4000 and 8000 respectively.

When this has completed, the Rhat statistic and effective sample size for each parameter will be printed out. Trace plots for each parameter will be written to the files Eggertraceplot_[parameter name].pdf, and the posterior sample will be saved to Eggerinteraction.RData.

On lines 16-18, set fitmodel to FALSE and samplefromprior and plotposterior to TRUE, and in R ,type

source("Egger.R")

This will generate a sample from the prior distribution (saved to Eggerprior.RData: this is very quick), and then plot the main results to the files:

Eggermarginalcorrelationentire.pdf: marginal correlations between log density of each neuston taxon and log plastic density, over the entire study region

EggermarginalcorrelationA.pdf, EggermarginalcorrelationB.pdf, EggermarginalcorrelationC.pdf: marginal correlations within the regions A, B, C defined by Egger et al. (2021).

Eggerdensityvstracer.pdf: scatter plots of log density of neuston and plastic against log tracer concentration, with model predictions.

EggerdensitydiffCB.pdf, EggerdensitydiffBA.pdf: posterior distributions of expected difference in log density of each category of object between areas C and B, and B and A, respectively.

posteriorEggertracereffects.pdf: posterior distributions of the tracer effect parameters for each category of object in each region.

Eggerparameters.tex: LaTeX source for a table of parameter estimates.

-------------------------------
COMPARISON BETWEEN OBSERVATIONS THAT WERE AND WERE NOT PHOTOGRAPHED

In R, type

source("Egger20_comparison.R")

This will read data on plastic counts (Egger20_vortexswimtotals.txt) extracted from the supporting information of Egger et al. 2020 (Env Res Lett 15:114056) and tracer concentrations for July 2019 (in conc_2019_JUL.nc), and produce:

Egger20_comparison.pdf: boxplots of plastic densities at sites that were and were not photographed, for the subset of Vortex Swim locations included in Egger et al. (2020).

Egger20_comparisonmap.pdf: a map of the locations of these sites, with symbols indicating whether they were photographed, and tracer concentrations.

Egger20_comparisonscatter.pdf: a scatter plot of plastic density against tracer concentration, with symbols indicating whether sites were photographed.
